# Supplementary material for: Understanding the sexual recruitment of one of the oldest and largest organisms on Earth, the seagrass Posidonia oceanica
Source: PLoS One. 2018 Nov 16;13(11):e0207345. doi: 10.1371/journal.pone.0207345 (PMC6239318; doi:10.1371/journal.pone.0207345)
Supplement: S1 Data — (XLSX) [file pone.0207345.s006.xlsx]

## Sheet: light transmited by pericarps
Incident light	1000 PAR	800 PAR	600 PAR	500 PAR	300 PAR	150 PAR	100 PAR	50 PAR	20 PAR	15 PAR	10 PAR	8,5 PAR
Fruit 1	22	19.8	14.1	11.7	7	3.4	2.3	1.1	0.5	0.4	0.3	0.2
Fruit 2	5	4	2.9	2.3	1.4	0.8	0.5	0.3	0.1	0.1	0.1	0.1
Fruit 3	8.5	6.5	4.5	4	2.4	1.2	0.8	0.5	0.2	0.2	0.1	0.1
Fruit 4	11.2	9.3	6.8	5.4	3.2	1.6	1.1	0.6	0.3	0.2	0.2	0.1
Fruit 5	5	3.7	2.8	2.1	1.3	0.7	0.5	0.3	0.1	0.1	0.1	0.1
Fruit 6	10	8.3	5.9	4.5	2.8	1.4	0.9	0.5	0.2	0.2	0.2	0.2
Fruit 7	5	3.9	2.8	2.3	1.4	0.7	0.5	0.2	0.2	0.1	0.1	0.1
Fruit 8	19.6	14.3	10.5	8.6	5	2.5	1.6	0.9	0.4	0.3	0.2	0.2
Fruit 9	20	13.9	10	8.2	4.9	2.5	1.7	0.9	0.4	0.3	0.2	0.2
Fruit 10	4.8	3.8	2.7	2.1	1.3	0.6	0.5	0.3	0.2	0.1	0.1	0.1
Fruit 11	20.9	15.4	12	9.6	5.8	2.8	1.9	1	0.5	0.3	0.3	0.2
Fruit 12	3.9	2.8	2.1	1.7	1	0.6	0.4	0.2	0.1	0.1	0.1	0.1
Fruit 13	17.7	12.9	10	8	4.7	2.3	1.5	0.8	0.4	0.3	0.2	0.2
Fruit 14	5.9	4.6	3.3	2.5	1.5	0.8	0.5	0.3	0.2	0.1	0.1	0.1
Fruit 15	3.6	2.7	1.9	1.5	0.9	0.5	0.3	0.2	0.1	0.1	0.1	0.1
Fruit 16	12.6	10.1	7.5	5.9	3.5	1.7	1.1	0.6	0.3	0.2	0.2	0.2
Fruit 17	5.2	4.1	3	2.4	1.5	0.7	0.5	0.3	0.2	0.1	0.1	0.1
Fruit 18	8.2	6.7	4.9	4	2.3	1.2	0.8	0.4	0.2	0.2	0.1	0.1
Mean	10.5056	8.15556	5.98333	4.82222	2.88333	1.44444	0.966667	0.522222	0.255556	0.188889	0.155556	0.138889
SD	6.61286	5.16233	3.83103	3.14784	1.86429	0.895887	0.596066	0.298142	0.133823	0.0963382	0.0704792	0.0501631
SE	1.55867	1.21677	0.902982	0.741953	0.439418	0.211163	0.140494	0.0702728	0.0315423	0.0227071	0.0166121	0.0118236

## Sheet: Oxigen production
SAMPLE	TYPE	NPP	GPP	RESPIRATION
SD1	NEWLY RELEASED SEED	-0.035528561	0.00125982	-0.036788382
SD2	NEWLY RELEASED SEED	-0.025158006	0.032333908	-0.057491914
SD3	NEWLY RELEASED SEED	-0.031771319	0.030727981	-0.0624993
SD4	NEWLY RELEASED SEED	-0.028035821	0.034063538	-0.062099359
SD5	NEWLY RELEASED SEED	-0.043113324	0.004636703	-0.047750028
SW1	1WEEKOLD SEED	-0.0246	0.017	-0.0416
SW2	1WEEKOLD SEED	-0.0264	0.0091	-0.0355
SW3	1WEEKOLD SEED	-0.0233	0.0149	-0.0382
SW4	1WEEKOLD SEED	-0.0206	0.0058	-0.0264
SW5	1WEEKOLD SEED	-0.0276	0.0067	-0.0343

## Sheet: Rapid light curves
SAMPLE	TYPE	PS	ALPHA	BETA	ETRm	EK			REGRESSIONS	X	Y - FRUIT PERICARP	Y - NEWLY RELEASED	Y - 1-WEEK-OLD
F1	FRUIT PERICARP	108420	0.0125	90.6512	5.49946	439.957		FRUIT PERICARP		0	0	0	0
F2	FRUIT PERICARP	105355	0.0155	153.376	3.91665	252.687		rETR= 88063.185*(1-exp(-0.0156*PAR/88063.185))*(exp(-94.2124*PAR/88063.185))		0.5	0.00779583	0.00814142	0.0237299
F3	FRUIT PERICARP	72428.4	0.0191	123.314	4.12669	216.057				1	0.0155833	0.0162657	0.0474198
F4	FRUIT PERICARP	88389.5	0.0201	118.757	5.50309	273.785				1.5	0.0233625	0.0243728	0.0710696
F5	FRUIT PERICARP	133247	0.0143	58.4498	11.9912	838.544		NEWLY RELEASED		2	0.0311333	0.0324629	0.0946794
SD1	NEWLY RELEASED SEED	57855.5	0.0174	144.251	2.56716	147.538		rETR= 62917.615*(1-exp(-0.0163*PAR/62917.615))*(exp(-132.6121*PAR/62917.615))		2.5	0.0388958	0.0405358	0.118249
SD2	NEWLY RELEASED SEED	70794.9	0.0234	132.677	4.59294	196.28				3	0.04665	0.0485918	0.141779
SD3	NEWLY RELEASED SEED	100486	0.0127	138.977	3.37795	265.98				3.5	0.0543959	0.0566307	0.165269
SD4	NEWLY RELEASED SEED	58133.7	0.0148	145.441	2.17613	147.036		1-WEEK-OLD		4	0.0621335	0.0646526	0.18872
SD5	NEWLY RELEASED SEED	55090.8	0.0142	159.011	1.80978	127.449		rETR= 71704.046*(1-exp(-0.0475*PAR/71704.046))*(exp(-121.175*PAR/71704.046))		4.5	0.0698628	0.0726575	0.21213
SW1	1-WEEK-OLD SEED	75851	0.0483	126.084	10.6874	221.271				5	0.0775838	0.0806456	0.235501
SW2	1-WEEK-OLD SEED	76036.8	0.0544	121.377	12.5341	230.406				5.5	0.0852966	0.0886167	0.258833
SW3	1-WEEK-OLD SEED	74113.3	0.049	124.277	10.7478	219.343				6	0.0930011	0.0965709	0.282124
SW4	1-WEEK-OLD SEED	77177.6	0.0589	121.219	13.7923	234.165				6.5	0.100697	0.104508	0.305376
SW5	1-WEEK-OLD SEED	56088	0.0293	141.738	4.26493	145.561				7	0.108385	0.112429	0.328589
										7.5	0.116065	0.120333	0.351762
										8	0.123736	0.12822	0.374896
										8.5	0.1314	0.13609	0.397991
										9	0.139055	0.143943	0.421046
										9.5	0.146701	0.15178	0.444062
										10	0.15434	0.1596	0.467039
										10.5	0.16197	0.167404	0.489976
										11	0.169592	0.175191	0.512875
										11.5	0.177206	0.182961	0.535735
										12	0.184812	0.190715	0.558555
										12.5	0.192409	0.198452	0.581337
										13	0.199999	0.206172	0.604079
										13.5	0.20758	0.213877	0.626783
										14	0.215153	0.221564	0.649448
										14.5	0.222718	0.229236	0.672075
										15	0.230275	0.23689	0.694662
										15.5	0.237823	0.244529	0.717211
										16	0.245364	0.252151	0.739722
										16.5	0.252896	0.259757	0.762194
										17	0.26042	0.267346	0.784627
										17.5	0.267936	0.27492	0.807022
										18	0.275444	0.282477	0.829379
										18.5	0.282944	0.290017	0.851697
										19	0.290435	0.297542	0.873977
										19.5	0.297919	0.30505	0.896218
										20	0.305395	0.312543	0.918422
										20.5	0.312862	0.320019	0.940587
										21	0.320321	0.327479	0.962714
										21.5	0.327773	0.334923	0.984803
										22	0.335216	0.342351	1.00685
										22.5	0.342651	0.349762	1.02887
										23	0.350078	0.357158	1.05084
										23.5	0.357497	0.364538	1.07278
										24	0.364909	0.371902	1.09468
										24.5	0.372312	0.37925	1.11654
										25	0.379707	0.386582	1.13837
										25.5	0.387094	0.393899	1.16015
										26	0.394473	0.401199	1.1819
										26.5	0.401844	0.408484	1.20361
										27	0.409207	0.415753	1.22529
										27.5	0.416562	0.423006	1.24692
										28	0.423909	0.430243	1.26852
										28.5	0.431248	0.437465	1.29008
										29	0.438579	0.444671	1.31161
										29.5	0.445902	0.451861	1.33309
										30	0.453217	0.459035	1.35454
										30.5	0.460524	0.466194	1.37596
										31	0.467823	0.473338	1.39733
										31.5	0.475115	0.480466	1.41867
										32	0.482398	0.487578	1.43997
										32.5	0.489673	0.494675	1.46123
										33	0.496941	0.501756	1.48246
										33.5	0.504201	0.508822	1.50365
										34	0.511452	0.515872	1.5248
										34.5	0.518696	0.522907	1.54592
										35	0.525932	0.529927	1.567
										35.5	0.53316	0.536931	1.58804
										36	0.54038	0.54392	1.60905
										36.5	0.547592	0.550893	1.63002
										37	0.554797	0.557852	1.65095
										37.5	0.561993	0.564795	1.67185
										38	0.569182	0.571722	1.69271
										38.5	0.576363	0.578635	1.71353
										39	0.583536	0.585532	1.73432
										39.5	0.590701	0.592414	1.75507
										40	0.597858	0.599281	1.77579
										40.5	0.605008	0.606133	1.79646
										41	0.612149	0.61297	1.81711
										41.5	0.619283	0.619792	1.83771
										42	0.626409	0.626598	1.85828
										42.5	0.633528	0.63339	1.87882
										43	0.640638	0.640166	1.89931
										43.5	0.647741	0.646928	1.91978
										44	0.654836	0.653675	1.9402
										44.5	0.661923	0.660406	1.96059
										45	0.669002	0.667123	1.98095
										45.5	0.676074	0.673825	2.00127
										46	0.683138	0.680512	2.02155
										46.5	0.690194	0.687185	2.0418
										47	0.697242	0.693842	2.06201
										47.5	0.704283	0.700485	2.08218
										48	0.711315	0.707113	2.10232
										48.5	0.718341	0.713726	2.12243
										49	0.725358	0.720324	2.1425
										49.5	0.732368	0.726908	2.16253
										50	0.73937	0.733477	2.18253
										50.5	0.746364	0.740031	2.20249
										51	0.753351	0.746571	2.22242
										51.5	0.76033	0.753096	2.24231
										52	0.767301	0.759607	2.26217
										52.5	0.774264	0.766103	2.28199
										53	0.78122	0.772585	2.30178
										53.5	0.788169	0.779052	2.32153
										54	0.795109	0.785504	2.34125
										54.5	0.802042	0.791942	2.36093
										55	0.808967	0.798366	2.38058
										55.5	0.815885	0.804775	2.40019
										56	0.822795	0.81117	2.41977
										56.5	0.829698	0.817551	2.43931
										57	0.836592	0.823917	2.45882
										57.5	0.84348	0.830269	2.47829
										58	0.850359	0.836606	2.49773
										58.5	0.857231	0.842929	2.51713
										59	0.864096	0.849238	2.5365
										59.5	0.870952	0.855533	2.55584
										60	0.877802	0.861814	2.57514
										60.5	0.884643	0.86808	2.5944
										61	0.891477	0.874333	2.61364
										61.5	0.898304	0.880571	2.63283
										62	0.905123	0.886795	2.652
										62.5	0.911934	0.893005	2.67112
										63	0.918738	0.8992	2.69022
										63.5	0.925534	0.905382	2.70928
										64	0.932323	0.91155	2.72831
										64.5	0.939104	0.917704	2.7473
										65	0.945878	0.923844	2.76626
										65.5	0.952644	0.929969	2.78518
										66	0.959403	0.936081	2.80407
										66.5	0.966154	0.942179	2.82293
										67	0.972898	0.948264	2.84175
										67.5	0.979634	0.954334	2.86054
										68	0.986363	0.96039	2.87929
										68.5	0.993084	0.966433	2.89801
										69	0.999798	0.972462	2.9167
										69.5	1.0065	0.978477	2.93535
										70	1.0132	0.984478	2.95397
										70.5	1.01989	0.990466	2.97256
										71	1.02658	0.996439	2.99111
										71.5	1.03326	1.0024	3.00963
										72	1.03992	1.00835	3.02812
										72.5	1.04659	1.01428	3.04657
										73	1.05324	1.0202	3.06499
										73.5	1.05989	1.0261	3.08338
										74	1.06653	1.032	3.10173
										74.5	1.07316	1.03787	3.12005
										75	1.07978	1.04374	3.13834
										75.5	1.0864	1.04959	3.15659
										76	1.09301	1.05543	3.17481
										76.5	1.09961	1.06125	3.193
										77	1.10621	1.06706	3.21115
										77.5	1.1128	1.07286	3.22927
										78	1.11938	1.07865	3.24736
										78.5	1.12595	1.08442	3.26542
										79	1.13251	1.09018	3.28344
										79.5	1.13907	1.09592	3.30143
										80	1.14562	1.10165	3.31939
										80.5	1.15217	1.10737	3.33731
										81	1.1587	1.11307	3.3552
										81.5	1.16523	1.11876	3.37306
										82	1.17175	1.12444	3.39089
										82.5	1.17827	1.13011	3.40868
										83	1.18478	1.13576	3.42644
										83.5	1.19128	1.1414	3.44417
										84	1.19777	1.14702	3.46187
										84.5	1.20425	1.15263	3.47954
										85	1.21073	1.15823	3.49717
										85.5	1.2172	1.16382	3.51477
										86	1.22366	1.16939	3.53233
										86.5	1.23012	1.17495	3.54987
										87	1.23657	1.1805	3.56737
										87.5	1.24301	1.18603	3.58484
										88	1.24945	1.19155	3.60228
										88.5	1.25587	1.19706	3.61969
										89	1.26229	1.20256	3.63707
										89.5	1.26871	1.20804	3.65441
										90	1.27511	1.21351	3.67172
										90.5	1.28151	1.21896	3.689
										91	1.2879	1.22441	3.70625
										91.5	1.29428	1.22984	3.72346
										92	1.30066	1.23525	3.74065
										92.5	1.30703	1.24066	3.7578
										93	1.31339	1.24605	3.77492
										93.5	1.31975	1.25143	3.79201
										94	1.32609	1.2568	3.80907
										94.5	1.33244	1.26215	3.82609
										95	1.33877	1.26749	3.84309
										95.5	1.3451	1.27282	3.86005
										96	1.35141	1.27814	3.87698
										96.5	1.35773	1.28344	3.89388
										97	1.36403	1.28873	3.91075
										97.5	1.37033	1.29401	3.92759
										98	1.37662	1.29928	3.9444
										98.5	1.3829	1.30453	3.96117
										99	1.38918	1.30977	3.97792
										99.5	1.39545	1.315	3.99463
										100	1.40171	1.32022	4.01131
										100.5	1.40797	1.32542	4.02796
										101	1.41422	1.33061	4.04458
										101.5	1.42046	1.33579	4.06117
										102	1.42669	1.34096	4.07773
										102.5	1.43292	1.34611	4.09426
										103	1.43914	1.35125	4.11075
										103.5	1.44535	1.35638	4.12722
										104	1.45155	1.3615	4.14365
										104.5	1.45775	1.3666	4.16006
										105	1.46394	1.37169	4.17643
										105.5	1.47013	1.37677	4.19277
										106	1.47631	1.38184	4.20909
										106.5	1.48248	1.3869	4.22537
										107	1.48864	1.39194	4.24162
										107.5	1.4948	1.39697	4.25784
										108	1.50095	1.40199	4.27403
										108.5	1.50709	1.407	4.29019
										109	1.51322	1.41199	4.30632
										109.5	1.51935	1.41698	4.32242
										110	1.52547	1.42195	4.33849
										110.5	1.53159	1.42691	4.35453
										111	1.5377	1.43185	4.37053
										111.5	1.5438	1.43679	4.38651
										112	1.54989	1.44171	4.40246
										112.5	1.55598	1.44662	4.41838
										113	1.56206	1.45152	4.43427
										113.5	1.56813	1.45641	4.45013
										114	1.57419	1.46128	4.46595
										114.5	1.58025	1.46615	4.48175
										115	1.58631	1.471	4.49752
										115.5	1.59235	1.47584	4.51326
										116	1.59839	1.48066	4.52897
										116.5	1.60442	1.48548	4.54465
										117	1.61044	1.49028	4.5603
										117.5	1.61646	1.49508	4.57592
										118	1.62247	1.49986	4.59151
										118.5	1.62847	1.50463	4.60707
										119	1.63447	1.50938	4.6226
										119.5	1.64046	1.51413	4.6381
										120	1.64644	1.51886	4.65357
										120.5	1.65242	1.52358	4.66901
										121	1.65839	1.52829	4.68442
										121.5	1.66435	1.53299	4.69981
										122	1.67031	1.53768	4.71516
										122.5	1.67625	1.54236	4.73049
										123	1.6822	1.54702	4.74578
										123.5	1.68813	1.55167	4.76105
										124	1.69406	1.55631	4.77629
										124.5	1.69998	1.56094	4.79149
										125	1.70589	1.56556	4.80667
										125.5	1.7118	1.57017	4.82182
										126	1.7177	1.57476	4.83694
										126.5	1.7236	1.57935	4.85204
										127	1.72948	1.58392	4.8671
										127.5	1.73536	1.58848	4.88213
										128	1.74124	1.59303	4.89714
										128.5	1.74711	1.59757	4.91211
										129	1.75297	1.60209	4.92706
										129.5	1.75882	1.60661	4.94198
										130	1.76467	1.61111	4.95687
										130.5	1.77051	1.61561	4.97173
										131	1.77634	1.62009	4.98656
										131.5	1.78216	1.62456	5.00137
										132	1.78798	1.62902	5.01614
										132.5	1.7938	1.63347	5.03089
										133	1.7996	1.6379	5.04561
										133.5	1.8054	1.64233	5.0603
										134	1.81119	1.64674	5.07496
										134.5	1.81698	1.65115	5.08959
										135	1.82276	1.65554	5.1042
										135.5	1.82853	1.65992	5.11878
										136	1.8343	1.66429	5.13332
										136.5	1.84006	1.66865	5.14784
										137	1.84581	1.673	5.16234
										137.5	1.85156	1.67733	5.1768
										138	1.85729	1.68166	5.19124
										138.5	1.86303	1.68598	5.20564
										139	1.86875	1.69028	5.22002
										139.5	1.87447	1.69457	5.23437
										140	1.88018	1.69886	5.2487
										140.5	1.88589	1.70313	5.26299
										141	1.89159	1.70739	5.27726
										141.5	1.89728	1.71164	5.2915
										142	1.90297	1.71588	5.30571
										142.5	1.90865	1.7201	5.3199
										143	1.91432	1.72432	5.33405
										143.5	1.91999	1.72853	5.34818
										144	1.92565	1.73272	5.36228
										144.5	1.9313	1.73691	5.37636
										145	1.93694	1.74108	5.3904
										145.5	1.94258	1.74525	5.40442
										146	1.94822	1.7494	5.41841
										146.5	1.95384	1.75354	5.43237
										147	1.95946	1.75767	5.44631
										147.5	1.96508	1.76179	5.46022
										148	1.97068	1.7659	5.4741
										148.5	1.97628	1.77	5.48795
										149	1.98188	1.77409	5.50178
										149.5	1.98746	1.77817	5.51558
										150	1.99304	1.78224	5.52935
										150.5	1.99862	1.78629	5.54309
										151	2.00419	1.79034	5.55681
										151.5	2.00975	1.79438	5.5705
										152	2.0153	1.7984	5.58416
										152.5	2.02085	1.80242	5.5978
										153	2.02639	1.80642	5.61141
										153.5	2.03193	1.81042	5.62499
										154	2.03745	1.8144	5.63855
										154.5	2.04298	1.81837	5.65208
										155	2.04849	1.82234	5.66558
										155.5	2.054	1.82629	5.67905
										156	2.0595	1.83023	5.6925
										156.5	2.065	1.83416	5.70592
										157	2.07049	1.83809	5.71931
										157.5	2.07597	1.842	5.73268
										158	2.08145	1.8459	5.74602
										158.5	2.08692	1.84979	5.75934
										159	2.09238	1.85367	5.77262
										159.5	2.09784	1.85754	5.78588
										160	2.10329	1.8614	5.79912
										160.5	2.10873	1.86525	5.81233
										161	2.11417	1.86909	5.82551
										161.5	2.1196	1.87292	5.83866
										162	2.12503	1.87674	5.85179
										162.5	2.13045	1.88055	5.86489
										163	2.13586	1.88435	5.87797
										163.5	2.14127	1.88814	5.89102
										164	2.14667	1.89192	5.90404
										164.5	2.15206	1.89569	5.91704
										165	2.15745	1.89945	5.93001
										165.5	2.16283	1.90319	5.94296
										166	2.1682	1.90693	5.95588
										166.5	2.17357	1.91066	5.96877
										167	2.17893	1.91438	5.98164
										167.5	2.18428	1.91809	5.99448
										168	2.18963	1.92179	6.00729
										168.5	2.19497	1.92548	6.02008
										169	2.20031	1.92916	6.03284
										169.5	2.20564	1.93283	6.04558
										170	2.21096	1.93649	6.05829
										170.5	2.21628	1.94014	6.07098
										171	2.22159	1.94378	6.08364
										171.5	2.2269	1.94741	6.09627
										172	2.23219	1.95103	6.10888
										172.5	2.23748	1.95464	6.12146
										173	2.24277	1.95824	6.13402
										173.5	2.24805	1.96183	6.14655
										174	2.25332	1.96541	6.15906
										174.5	2.25859	1.96898	6.17154
										175	2.26385	1.97254	6.18399
										175.5	2.2691	1.9761	6.19642
										176	2.27435	1.97964	6.20883
										176.5	2.27959	1.98317	6.22121
										177	2.28483	1.98669	6.23356
										177.5	2.29006	1.99021	6.24589
										178	2.29528	1.99371	6.25819
										178.5	2.30049	1.99721	6.27047
										179	2.30571	2.00069	6.28272
										179.5	2.31091	2.00417	6.29495
										180	2.31611	2.00763	6.30715
										180.5	2.3213	2.01109	6.31933
										181	2.32648	2.01453	6.33148
										181.5	2.33166	2.01797	6.3436
										182	2.33684	2.0214	6.35571
										182.5	2.342	2.02482	6.36778
										183	2.34716	2.02823	6.37984
										183.5	2.35232	2.03162	6.39186
										184	2.35746	2.03501	6.40386
										184.5	2.36261	2.0384	6.41584
										185	2.36774	2.04177	6.42779
										185.5	2.37287	2.04513	6.43972
										186	2.378	2.04848	6.45163
										186.5	2.38311	2.05182	6.4635
										187	2.38822	2.05516	6.47536
										187.5	2.39333	2.05848	6.48719
										188	2.39843	2.0618	6.49899
										188.5	2.40352	2.0651	6.51077
										189	2.40861	2.0684	6.52253
										189.5	2.41369	2.07169	6.53426
										190	2.41876	2.07497	6.54596
										190.5	2.42383	2.07823	6.55764
										191	2.42889	2.08149	6.5693
										191.5	2.43395	2.08474	6.58093
										192	2.439	2.08799	6.59254
										192.5	2.44404	2.09122	6.60413
										193	2.44908	2.09444	6.61569
										193.5	2.45411	2.09766	6.62722
										194	2.45914	2.10086	6.63873
										194.5	2.46416	2.10406	6.65022
										195	2.46917	2.10724	6.66169
										195.5	2.47418	2.11042	6.67312
										196	2.47918	2.11359	6.68454
										196.5	2.48417	2.11675	6.69593
										197	2.48916	2.1199	6.7073
										197.5	2.49414	2.12304	6.71864
										198	2.49912	2.12617	6.72996
										198.5	2.50409	2.1293	6.74126
										199	2.50906	2.13241	6.75253
										199.5	2.51402	2.13552	6.76377
										200	2.51897	2.13862	6.775
										200.5	2.52392	2.1417	6.7862
										201	2.52886	2.14478	6.79737
										201.5	2.53379	2.14785	6.80853
										202	2.53872	2.15092	6.81965
										202.5	2.54364	2.15397	6.83076
										203	2.54856	2.15701	6.84184
										203.5	2.55347	2.16005	6.8529
										204	2.55838	2.16307	6.86393
										204.5	2.56328	2.16609	6.87494
										205	2.56817	2.1691	6.88593
										205.5	2.57306	2.1721	6.89689
										206	2.57794	2.17509	6.90783
										206.5	2.58281	2.17807	6.91875
										207	2.58768	2.18105	6.92965
										207.5	2.59254	2.18401	6.94052
										208	2.5974	2.18697	6.95136
										208.5	2.60225	2.18992	6.96219
										209	2.6071	2.19286	6.97299
										209.5	2.61194	2.19579	6.98376
										210	2.61677	2.19871	6.99452
										210.5	2.6216	2.20162	7.00525
										211	2.62642	2.20453	7.01596
										211.5	2.63124	2.20743	7.02664
										212	2.63605	2.21031	7.0373
										212.5	2.64085	2.21319	7.04794
										213	2.64565	2.21606	7.05856
										213.5	2.65044	2.21893	7.06915
										214	2.65523	2.22178	7.07972
										214.5	2.66001	2.22462	7.09026
										215	2.66478	2.22746	7.10079
										215.5	2.66955	2.23029	7.11129
										216	2.67431	2.23311	7.12177
										216.5	2.67907	2.23592	7.13222
										217	2.68382	2.23872	7.14265
										217.5	2.68857	2.24152	7.15306
										218	2.6933	2.2443	7.16345
										218.5	2.69804	2.24708	7.17382
										219	2.70277	2.24985	7.18416
										219.5	2.70749	2.25261	7.19448
										220	2.7122	2.25537	7.20477
										220.5	2.71691	2.25811	7.21505
										221	2.72162	2.26085	7.2253
										221.5	2.72632	2.26358	7.23553
										222	2.73101	2.2663	7.24574
										222.5	2.7357	2.26901	7.25592
										223	2.74038	2.27171	7.26608
										223.5	2.74505	2.27441	7.27622
										224	2.74972	2.27709	7.28634
										224.5	2.75439	2.27977	7.29644
										225	2.75905	2.28244	7.30651
										225.5	2.7637	2.28511	7.31656
										226	2.76834	2.28776	7.32659
										226.5	2.77299	2.29041	7.33659
										227	2.77762	2.29304	7.34658
										227.5	2.78225	2.29567	7.35654
										228	2.78687	2.2983	7.36648
										228.5	2.79149	2.30091	7.3764
										229	2.7961	2.30352	7.38629
										229.5	2.80071	2.30611	7.39617
										230	2.80531	2.3087	7.40602
										230.5	2.80991	2.31128	7.41585
										231	2.81449	2.31386	7.42566
										231.5	2.81908	2.31642	7.43544
										232	2.82366	2.31898	7.44521
										232.5	2.82823	2.32153	7.45495
										233	2.83279	2.32407	7.46467
										233.5	2.83736	2.32661	7.47437
										234	2.84191	2.32913	7.48405
										234.5	2.84646	2.33165	7.4937
										235	2.851	2.33416	7.50334
										235.5	2.85554	2.33666	7.51295
										236	2.86007	2.33916	7.52254
										236.5	2.8646	2.34165	7.53211
										237	2.86912	2.34412	7.54166
										237.5	2.87364	2.3466	7.55118
										238	2.87815	2.34906	7.56069
										238.5	2.88265	2.35151	7.57017
										239	2.88715	2.35396	7.57963
										239.5	2.89164	2.3564	7.58907
										240	2.89613	2.35883	7.59849
										240.5	2.90061	2.36126	7.60789
										241	2.90509	2.36367	7.61727
										241.5	2.90956	2.36608	7.62662
										242	2.91402	2.36848	7.63596
										242.5	2.91848	2.37088	7.64527
										243	2.92293	2.37326	7.65456
										243.5	2.92738	2.37564	7.66383
										244	2.93182	2.37801	7.67308
										244.5	2.93626	2.38038	7.68231
										245	2.94069	2.38273	7.69152
										245.5	2.94512	2.38508	7.7007
										246	2.94954	2.38742	7.70987
										246.5	2.95395	2.38975	7.71901
										247	2.95836	2.39208	7.72814
										247.5	2.96276	2.39439	7.73724
										248	2.96716	2.3967	7.74632
										248.5	2.97155	2.39901	7.75538
										249	2.97594	2.4013	7.76442
										249.5	2.98032	2.40359	7.77344
										250	2.9847	2.40587	7.78244
										250.5	2.98906	2.40814	7.79141
										251	2.99343	2.41041	7.80037
										251.5	2.99779	2.41266	7.80931
										252	3.00214	2.41491	7.81822
										252.5	3.00649	2.41716	7.82712
										253	3.01083	2.41939	7.83599
										253.5	3.01517	2.42162	7.84484
										254	3.0195	2.42384	7.85368
										254.5	3.02383	2.42605	7.86249
										255	3.02815	2.42826	7.87128
										255.5	3.03246	2.43046	7.88005
										256	3.03677	2.43265	7.8888
										256.5	3.04107	2.43483	7.89753
										257	3.04537	2.43701	7.90624
										257.5	3.04967	2.43918	7.91493
										258	3.05395	2.44134	7.9236
										258.5	3.05824	2.44349	7.93225
										259	3.06251	2.44564	7.94088
										259.5	3.06678	2.44778	7.94949
										260	3.07105	2.44991	7.95808
										260.5	3.07531	2.45204	7.96665
										261	3.07956	2.45416	7.97519
										261.5	3.08381	2.45627	7.98372
										262	3.08806	2.45837	7.99223
										262.5	3.0923	2.46047	8.00072
										263	3.09653	2.46256	8.00919
										263.5	3.10076	2.46464	8.01763
										264	3.10498	2.46672	8.02606
										264.5	3.1092	2.46879	8.03447
										265	3.11341	2.47085	8.04286
										265.5	3.11761	2.4729	8.05122
										266	3.12181	2.47495	8.05957
										266.5	3.12601	2.47699	8.0679
										267	3.1302	2.47902	8.07621
										267.5	3.13438	2.48105	8.0845
										268	3.13856	2.48307	8.09277
										268.5	3.14274	2.48508	8.10102
										269	3.14691	2.48709	8.10925
										269.5	3.15107	2.48909	8.11746
										270	3.15523	2.49108	8.12565
										270.5	3.15938	2.49306	8.13382
										271	3.16353	2.49504	8.14197
										271.5	3.16767	2.49701	8.1501
										272	3.1718	2.49897	8.15821
										272.5	3.17594	2.50093	8.1663
										273	3.18006	2.50288	8.17437
										273.5	3.18418	2.50482	8.18243
										274	3.1883	2.50676	8.19046
										274.5	3.19241	2.50869	8.19848
										275	3.19651	2.51061	8.20647
										275.5	3.20061	2.51252	8.21445
										276	3.2047	2.51443	8.2224
										276.5	3.20879	2.51633	8.23034
										277	3.21288	2.51823	8.23826
										277.5	3.21695	2.52012	8.24616
										278	3.22103	2.522	8.25404
										278.5	3.22509	2.52387	8.2619
										279	3.22916	2.52574	8.26974
										279.5	3.23321	2.5276	8.27756
										280	3.23726	2.52946	8.28536
										280.5	3.24131	2.5313	8.29314
										281	3.24535	2.53314	8.30091
										281.5	3.24939	2.53498	8.30865
										282	3.25342	2.53681	8.31638
										282.5	3.25744	2.53863	8.32409
										283	3.26146	2.54044	8.33178
										283.5	3.26548	2.54225	8.33945
										284	3.26949	2.54405	8.3471
										284.5	3.27349	2.54585	8.35473
										285	3.27749	2.54763	8.36234
										285.5	3.28149	2.54941	8.36994
										286	3.28548	2.55119	8.37751
										286.5	3.28946	2.55296	8.38507
										287	3.29344	2.55472	8.3926
										287.5	3.29741	2.55647	8.40012
										288	3.30138	2.55822	8.40762
										288.5	3.30534	2.55996	8.41511
										289	3.3093	2.5617	8.42257
										289.5	3.31325	2.56343	8.43001
										290	3.3172	2.56515	8.43744
										290.5	3.32114	2.56687	8.44485
										291	3.32508	2.56858	8.45224
										291.5	3.32901	2.57028	8.45961
										292	3.33294	2.57198	8.46696
										292.5	3.33686	2.57367	8.47429
										293	3.34078	2.57535	8.48161
										293.5	3.34469	2.57703	8.4889
										294	3.34859	2.5787	8.49618
										294.5	3.35249	2.58036	8.50344
										295	3.35639	2.58202	8.51068
										295.5	3.36028	2.58367	8.5179
										296	3.36417	2.58532	8.52511
										296.5	3.36805	2.58696	8.5323
										297	3.37192	2.58859	8.53946
										297.5	3.37579	2.59022	8.54661
										298	3.37966	2.59184	8.55375
										298.5	3.38352	2.59345	8.56086
										299	3.38737	2.59506	8.56796
										299.5	3.39122	2.59666	8.57503
										300	3.39507	2.59826	8.58209
										300.5	3.39891	2.59984	8.58913
										301	3.40274	2.60143	8.59616
										301.5	3.40657	2.603	8.60316
										302	3.41039	2.60457	8.61015
										302.5	3.41421	2.60614	8.61712
										303	3.41803	2.6077	8.62407
										303.5	3.42184	2.60925	8.63101
										304	3.42564	2.61079	8.63792
										304.5	3.42944	2.61233	8.64482
										305	3.43324	2.61387	8.6517
										305.5	3.43702	2.61539	8.65856
										306	3.44081	2.61691	8.66541
										306.5	3.44459	2.61843	8.67223
										307	3.44836	2.61994	8.67904
										307.5	3.45213	2.62144	8.68583
										308	3.45589	2.62294	8.69261
										308.5	3.45965	2.62443	8.69936
										309	3.46341	2.62591	8.7061
										309.5	3.46716	2.62739	8.71282
										310	3.4709	2.62886	8.71953
										310.5	3.47464	2.63033	8.72621
										311	3.47837	2.63179	8.73288
										311.5	3.4821	2.63325	8.73953
										312	3.48583	2.63469	8.74617
										312.5	3.48955	2.63614	8.75278
										313	3.49326	2.63757	8.75938
										313.5	3.49697	2.639	8.76596
										314	3.50067	2.64043	8.77252
										314.5	3.50437	2.64185	8.77907
										315	3.50807	2.64326	8.7856
										315.5	3.51175	2.64467	8.79211
										316	3.51544	2.64607	8.79861
										316.5	3.51912	2.64746	8.80508
										317	3.52279	2.64885	8.81154
										317.5	3.52646	2.65024	8.81799
										318	3.53013	2.65161	8.82441
										318.5	3.53379	2.65298	8.83082
										319	3.53744	2.65435	8.83721
										319.5	3.54109	2.65571	8.84359
										320	3.54474	2.65706	8.84994
										320.5	3.54838	2.65841	8.85628
										321	3.55201	2.65976	8.86261
										321.5	3.55564	2.66109	8.86891
										322	3.55927	2.66242	8.8752
										322.5	3.56289	2.66375	8.88147
										323	3.5665	2.66507	8.88773
										323.5	3.57011	2.66638	8.89397
										324	3.57372	2.66769	8.90019
										324.5	3.57732	2.66899	8.90639
										325	3.58091	2.67029	8.91258
										325.5	3.58451	2.67158	8.91875
										326	3.58809	2.67287	8.92491
										326.5	3.59167	2.67415	8.93104
										327	3.59525	2.67542	8.93716
										327.5	3.59882	2.67669	8.94327
										328	3.60239	2.67795	8.94936
										328.5	3.60595	2.67921	8.95543
										329	3.60951	2.68046	8.96148
										329.5	3.61306	2.68171	8.96752
										330	3.61661	2.68295	8.97354
										330.5	3.62015	2.68418	8.97954
										331	3.62369	2.68541	8.98553
										331.5	3.62722	2.68663	8.9915
										332	3.63075	2.68785	8.99746
										332.5	3.63427	2.68906	9.00339
										333	3.63779	2.69027	9.00932
										333.5	3.6413	2.69147	9.01522
										334	3.64481	2.69267	9.02111
										334.5	3.64832	2.69386	9.02698
										335	3.65182	2.69504	9.03284
										335.5	3.65531	2.69622	9.03868
										336	3.6588	2.6974	9.0445
										336.5	3.66228	2.69856	9.05031
										337	3.66576	2.69973	9.0561
										337.5	3.66924	2.70088	9.06187
										338	3.67271	2.70204	9.06763
										338.5	3.67618	2.70318	9.07337
										339	3.67964	2.70432	9.0791
										339.5	3.68309	2.70546	9.08481
										340	3.68655	2.70659	9.0905
										340.5	3.68999	2.70772	9.09618
										341	3.69343	2.70884	9.10184
										341.5	3.69687	2.70995	9.10749
										342	3.7003	2.71106	9.11312
										342.5	3.70373	2.71216	9.11873
										343	3.70716	2.71326	9.12433
										343.5	3.71057	2.71435	9.12991
										344	3.71399	2.71544	9.13548
										344.5	3.7174	2.71652	9.14103
										345	3.7208	2.7176	9.14656
										345.5	3.7242	2.71867	9.15208
										346	3.7276	2.71974	9.15758
										346.5	3.73099	2.7208	9.16307
										347	3.73437	2.72186	9.16854
										347.5	3.73775	2.72291	9.17399
										348	3.74113	2.72395	9.17943
										348.5	3.7445	2.72499	9.18485
										349	3.74787	2.72603	9.19026
										349.5	3.75123	2.72706	9.19565
										350	3.75459	2.72808	9.20103
										350.5	3.75794	2.7291	9.20639
										351	3.76129	2.73012	9.21173
										351.5	3.76463	2.73113	9.21706
										352	3.76797	2.73213	9.22238
										352.5	3.7713	2.73313	9.22767
										353	3.77463	2.73412	9.23296
										353.5	3.77796	2.73511	9.23822
										354	3.78128	2.73609	9.24348
										354.5	3.78459	2.73707	9.24871
										355	3.78791	2.73805	9.25393
										355.5	3.79121	2.73901	9.25914
										356	3.79451	2.73998	9.26433
										356.5	3.79781	2.74094	9.2695
										357	3.8011	2.74189	9.27466
										357.5	3.80439	2.74284	9.2798
										358	3.80767	2.74378	9.28493
										358.5	3.81095	2.74472	9.29005
										359	3.81423	2.74565	9.29514
										359.5	3.8175	2.74658	9.30023
										360	3.82076	2.7475	9.30529
										360.5	3.82402	2.74842	9.31035
										361	3.82728	2.74933	9.31538
										361.5	3.83053	2.75024	9.32041
										362	3.83378	2.75114	9.32541
										362.5	3.83702	2.75204	9.3304
										363	3.84026	2.75293	9.33538
										363.5	3.84349	2.75382	9.34034
										364	3.84672	2.7547	9.34529
										364.5	3.84994	2.75558	9.35022
										365	3.85316	2.75646	9.35514
										365.5	3.85638	2.75732	9.36004
										366	3.85959	2.75819	9.36492
										366.5	3.86279	2.75905	9.3698
										367	3.86599	2.7599	9.37465
										367.5	3.86919	2.76075	9.37949
										368	3.87238	2.76159	9.38432
										368.5	3.87557	2.76243	9.38913
										369	3.87875	2.76327	9.39393
										369.5	3.88193	2.7641	9.39871
										370	3.8851	2.76492	9.40348
										370.5	3.88827	2.76574	9.40823
										371	3.89144	2.76656	9.41297
										371.5	3.8946	2.76737	9.41769
										372	3.89776	2.76817	9.4224
										372.5	3.90091	2.76897	9.4271
										373	3.90405	2.76977	9.43178
										373.5	3.9072	2.77056	9.43644
										374	3.91033	2.77135	9.44109
										374.5	3.91347	2.77213	9.44573
										375	3.9166	2.77291	9.45035
										375.5	3.91972	2.77368	9.45495
										376	3.92284	2.77445	9.45955
										376.5	3.92596	2.77521	9.46412
										377	3.92907	2.77597	9.46869
										377.5	3.93218	2.77672	9.47323
										378	3.93528	2.77747	9.47777
										378.5	3.93838	2.77821	9.48229
										379	3.94147	2.77895	9.48679
										379.5	3.94456	2.77969	9.49128
										380	3.94764	2.78042	9.49576
										380.5	3.95072	2.78115	9.50022
										381	3.9538	2.78187	9.50467
										381.5	3.95687	2.78258	9.5091
										382	3.95994	2.7833	9.51352
										382.5	3.963	2.784	9.51793
										383	3.96606	2.78471	9.52232
										383.5	3.96911	2.7854	9.5267
										384	3.97216	2.7861	9.53106
										384.5	3.97521	2.78679	9.53541
										385	3.97825	2.78747	9.53974
										385.5	3.98128	2.78815	9.54406
										386	3.98432	2.78883	9.54837
										386.5	3.98734	2.7895	9.55266
										387	3.99037	2.79016	9.55693
										387.5	3.99338	2.79083	9.5612
										388	3.9964	2.79148	9.56545
										388.5	3.99941	2.79214	9.56968
										389	4.00241	2.79279	9.57391
										389.5	4.00542	2.79343	9.57811
										390	4.00841	2.79407	9.58231
										390.5	4.0114	2.7947	9.58649
										391	4.01439	2.79534	9.59065
										391.5	4.01738	2.79596	9.5948
										392	4.02036	2.79658	9.59894
										392.5	4.02333	2.7972	9.60307
										393	4.0263	2.79781	9.60718
										393.5	4.02927	2.79842	9.61127
										394	4.03223	2.79903	9.61536
										394.5	4.03519	2.79963	9.61943
										395	4.03814	2.80022	9.62348
										395.5	4.04109	2.80081	9.62752
										396	4.04404	2.8014	9.63155
										396.5	4.04698	2.80198	9.63556
										397	4.04991	2.80256	9.63957
										397.5	4.05284	2.80314	9.64355
										398	4.05577	2.8037	9.64753
										398.5	4.0587	2.80427	9.65149
										399	4.06161	2.80483	9.65543
										399.5	4.06453	2.80539	9.65936
										400	4.06744	2.80594	9.66328
										400.5	4.07035	2.80649	9.66719
										401	4.07325	2.80703	9.67108
										401.5	4.07615	2.80757	9.67496
										402	4.07904	2.80811	9.67882
										402.5	4.08193	2.80864	9.68268
										403	4.08481	2.80916	9.68651
										403.5	4.08769	2.80969	9.69034
										404	4.09057	2.81021	9.69415
										404.5	4.09344	2.81072	9.69795
										405	4.09631	2.81123	9.70173
										405.5	4.09917	2.81173	9.70551
										406	4.10203	2.81224	9.70926
										406.5	4.10489	2.81273	9.71301
										407	4.10774	2.81323	9.71674
										407.5	4.11059	2.81372	9.72046
										408	4.11343	2.8142	9.72416
										408.5	4.11627	2.81468	9.72786
										409	4.1191	2.81516	9.73154
										409.5	4.12193	2.81563	9.7352
										410	4.12476	2.8161	9.73885
										410.5	4.12758	2.81656	9.74249
										411	4.1304	2.81702	9.74612
										411.5	4.13321	2.81748	9.74973
										412	4.13602	2.81793	9.75333
										412.5	4.13882	2.81838	9.75692
										413	4.14162	2.81882	9.76049
										413.5	4.14442	2.81926	9.76406
										414	4.14721	2.8197	9.7676
										414.5	4.15	2.82013	9.77114
										415	4.15278	2.82056	9.77466
										415.5	4.15556	2.82098	9.77817
										416	4.15834	2.8214	9.78167
										416.5	4.16111	2.82182	9.78515
										417	4.16388	2.82223	9.78862
										417.5	4.16664	2.82264	9.79208
										418	4.1694	2.82304	9.79552
										418.5	4.17216	2.82344	9.79896
										419	4.17491	2.82384	9.80238
										419.5	4.17765	2.82423	9.80578
										420	4.18039	2.82461	9.80918
										420.5	4.18313	2.825	9.81256
										421	4.18587	2.82538	9.81593
										421.5	4.1886	2.82575	9.81928
										422	4.19132	2.82613	9.82263
										422.5	4.19404	2.82649	9.82596
										423	4.19676	2.82686	9.82927
										423.5	4.19948	2.82722	9.83258
										424	4.20219	2.82757	9.83587
										424.5	4.20489	2.82793	9.83915
										425	4.20759	2.82828	9.84242
										425.5	4.21029	2.82862	9.84567
										426	4.21298	2.82896	9.84892
										426.5	4.21567	2.8293	9.85215
										427	4.21836	2.82963	9.85536
										427.5	4.22104	2.82996	9.85857
										428	4.22371	2.83029	9.86176
										428.5	4.22639	2.83061	9.86494
										429	4.22906	2.83092	9.86811
										429.5	4.23172	2.83124	9.87126
										430	4.23438	2.83155	9.87441
										430.5	4.23704	2.83186	9.87754
										431	4.23969	2.83216	9.88066
										431.5	4.24234	2.83246	9.88376
										432	4.24498	2.83275	9.88685
										432.5	4.24762	2.83304	9.88994
										433	4.25026	2.83333	9.89301
										433.5	4.25289	2.83361	9.89606
										434	4.25552	2.83389	9.89911
										434.5	4.25814	2.83417	9.90214
										435	4.26076	2.83444	9.90516
										435.5	4.26338	2.83471	9.90817
										436	4.26599	2.83498	9.91116
										436.5	4.2686	2.83524	9.91415
										437	4.2712	2.8355	9.91712
										437.5	4.2738	2.83575	9.92008
										438	4.2764	2.836	9.92303
										438.5	4.27899	2.83625	9.92596
										439	4.28158	2.83649	9.92888
										439.5	4.28416	2.83673	9.9318
										440	4.28674	2.83697	9.93469
										440.5	4.28932	2.8372	9.93758
										441	4.29189	2.83743	9.94046
										441.5	4.29446	2.83765	9.94332
										442	4.29702	2.83787	9.94617
										442.5	4.29958	2.83809	9.94901
										443	4.30214	2.8383	9.95184
										443.5	4.30469	2.83851	9.95465
										444	4.30724	2.83872	9.95746
										444.5	4.30979	2.83892	9.96025
										445	4.31233	2.83912	9.96303
										445.5	4.31486	2.83932	9.9658
										446	4.31739	2.83951	9.96856
										446.5	4.31992	2.8397	9.9713
										447	4.32245	2.83989	9.97403
										447.5	4.32497	2.84007	9.97676
										448	4.32749	2.84025	9.97947
										448.5	4.33	2.84042	9.98216
										449	4.33251	2.84059	9.98485
										449.5	4.33501	2.84076	9.98752
										450	4.33751	2.84092	9.99019
										450.5	4.34001	2.84109	9.99284
										451	4.3425	2.84124	9.99548
										451.5	4.34499	2.8414	9.99811
										452	4.34748	2.84155	10.0007
										452.5	4.34996	2.84169	10.0033
										453	4.35244	2.84184	10.0059
										453.5	4.35491	2.84198	10.0085
										454	4.35738	2.84211	10.0111
										454.5	4.35985	2.84225	10.0136
										455	4.36231	2.84238	10.0162
										455.5	4.36477	2.8425	10.0187
										456	4.36722	2.84262	10.0212
										456.5	4.36967	2.84274	10.0238
										457	4.37212	2.84286	10.0263
										457.5	4.37456	2.84297	10.0287
										458	4.377	2.84308	10.0312
										458.5	4.37943	2.84319	10.0337
										459	4.38187	2.84329	10.0362
										459.5	4.38429	2.84339	10.0386
										460	4.38672	2.84348	10.041
										460.5	4.38914	2.84358	10.0435
										461	4.39155	2.84367	10.0459
										461.5	4.39396	2.84375	10.0483
										462	4.39637	2.84383	10.0507
										462.5	4.39878	2.84391	10.053
										463	4.40118	2.84399	10.0554
										463.5	4.40357	2.84406	10.0578
										464	4.40596	2.84413	10.0601
										464.5	4.40835	2.84419	10.0624
										465	4.41074	2.84426	10.0647
										465.5	4.41312	2.84432	10.0671
										466	4.4155	2.84437	10.0694
										466.5	4.41787	2.84442	10.0716
										467	4.42024	2.84447	10.0739
										467.5	4.42261	2.84452	10.0762
										468	4.42497	2.84456	10.0784
										468.5	4.42733	2.8446	10.0807
										469	4.42968	2.84464	10.0829
										469.5	4.43203	2.84467	10.0851
										470	4.43438	2.8447	10.0874
										470.5	4.43672	2.84473	10.0896
										471	4.43906	2.84475	10.0918
										471.5	4.4414	2.84477	10.0939
										472	4.44373	2.84479	10.0961
										472.5	4.44606	2.8448	10.0983
										473	4.44838	2.84481	10.1004
										473.5	4.4507	2.84482	10.1025
										474	4.45302	2.84482	10.1047
										474.5	4.45533	2.84482	10.1068
										475	4.45764	2.84482	10.1089
										475.5	4.45995	2.84482	10.111
										476	4.46225	2.84481	10.1131
										476.5	4.46455	2.8448	10.1151
										477	4.46684	2.84478	10.1172
										477.5	4.46914	2.84477	10.1192
										478	4.47142	2.84474	10.1213
										478.5	4.47371	2.84472	10.1233
										479	4.47599	2.84469	10.1253
										479.5	4.47826	2.84466	10.1273
										480	4.48053	2.84463	10.1293
										480.5	4.4828	2.84459	10.1313
										481	4.48507	2.84455	10.1333
										481.5	4.48733	2.84451	10.1352
										482	4.48959	2.84447	10.1372
										482.5	4.49184	2.84442	10.1391
										483	4.49409	2.84437	10.1411
										483.5	4.49634	2.84431	10.143
										484	4.49858	2.84425	10.1449
										484.5	4.50082	2.84419	10.1468
										485	4.50305	2.84413	10.1487
										485.5	4.50528	2.84406	10.1506
										486	4.50751	2.84399	10.1524
										486.5	4.50974	2.84392	10.1543
										487	4.51196	2.84384	10.1562
										487.5	4.51417	2.84376	10.158
										488	4.51639	2.84368	10.1598
										488.5	4.5186	2.8436	10.1616
										489	4.5208	2.84351	10.1634
										489.5	4.523	2.84342	10.1652
										490	4.5252	2.84332	10.167
										490.5	4.5274	2.84323	10.1688
										491	4.52959	2.84313	10.1706
										491.5	4.53178	2.84302	10.1723
										492	4.53396	2.84292	10.1741
										492.5	4.53614	2.84281	10.1758
										493	4.53832	2.8427	10.1775
										493.5	4.54049	2.84258	10.1793
										494	4.54266	2.84247	10.181
										494.5	4.54483	2.84235	10.1827
										495	4.54699	2.84222	10.1843
										495.5	4.54915	2.8421	10.186
										496	4.5513	2.84197	10.1877
										496.5	4.55345	2.84184	10.1893
										497	4.5556	2.8417	10.191
										497.5	4.55775	2.84157	10.1926
										498	4.55989	2.84143	10.1942
										498.5	4.56202	2.84128	10.1959
										499	4.56416	2.84114	10.1975
										499.5	4.56629	2.84099	10.1991
										500	4.56841	2.84084	10.2006
										500.5	4.57054	2.84068	10.2022
										501	4.57265	2.84052	10.2038
										501.5	4.57477	2.84036	10.2053
										502	4.57688	2.8402	10.2069
										502.5	4.57899	2.84003	10.2084
										503	4.5811	2.83987	10.2099
										503.5	4.5832	2.83969	10.2115
										504	4.58529	2.83952	10.213
										504.5	4.58739	2.83934	10.2145
										505	4.58948	2.83916	10.2159
										505.5	4.59157	2.83898	10.2174
										506	4.59365	2.83879	10.2189
										506.5	4.59573	2.83861	10.2203
										507	4.59781	2.83842	10.2218
										507.5	4.59988	2.83822	10.2232
										508	4.60195	2.83803	10.2247
										508.5	4.60401	2.83783	10.2261
										509	4.60608	2.83762	10.2275
										509.5	4.60814	2.83742	10.2289
										510	4.61019	2.83721	10.2303
										510.5	4.61224	2.837	10.2316
										511	4.61429	2.83679	10.233
										511.5	4.61634	2.83658	10.2344
										512	4.61838	2.83636	10.2357
										512.5	4.62041	2.83614	10.2371
										513	4.62245	2.83591	10.2384
										513.5	4.62448	2.83569	10.2397
										514	4.62651	2.83546	10.241
										514.5	4.62853	2.83523	10.2423
										515	4.63055	2.83499	10.2436
										515.5	4.63257	2.83476	10.2449
										516	4.63458	2.83452	10.2462
										516.5	4.63659	2.83427	10.2474
										517	4.6386	2.83403	10.2487
										517.5	4.6406	2.83378	10.2499
										518	4.6426	2.83353	10.2512
										518.5	4.6446	2.83328	10.2524
										519	4.64659	2.83302	10.2536
										519.5	4.64858	2.83277	10.2548
										520	4.65056	2.83251	10.256
										520.5	4.65254	2.83224	10.2572
										521	4.65452	2.83198	10.2584
										521.5	4.6565	2.83171	10.2596
										522	4.65847	2.83144	10.2607
										522.5	4.66044	2.83117	10.2619
										523	4.6624	2.83089	10.263
										523.5	4.66436	2.83061	10.2642
										524	4.66632	2.83033	10.2653
										524.5	4.66828	2.83005	10.2664
										525	4.67023	2.82976	10.2675
										525.5	4.67218	2.82947	10.2686
										526	4.67412	2.82918	10.2697
										526.5	4.67606	2.82889	10.2708
										527	4.678	2.82859	10.2718
										527.5	4.67993	2.82829	10.2729
										528	4.68186	2.82799	10.2739
										528.5	4.68379	2.82769	10.275
										529	4.68572	2.82738	10.276
										529.5	4.68764	2.82707	10.277
										530	4.68955	2.82676	10.2781
										530.5	4.69147	2.82645	10.2791
										531	4.69338	2.82613	10.2801
										531.5	4.69528	2.82581	10.2811
										532	4.69719	2.82549	10.282
										532.5	4.69909	2.82517	10.283
										533	4.70098	2.82484	10.284
										533.5	4.70288	2.82451	10.2849
										534	4.70477	2.82418	10.2859
										534.5	4.70665	2.82385	10.2868
										535	4.70854	2.82351	10.2877
										535.5	4.71042	2.82318	10.2886
										536	4.71229	2.82284	10.2895
										536.5	4.71417	2.82249	10.2904
										537	4.71604	2.82215	10.2913
										537.5	4.7179	2.8218	10.2922
										538	4.71977	2.82145	10.2931
										538.5	4.72163	2.8211	10.2939
										539	4.72348	2.82074	10.2948
										539.5	4.72534	2.82038	10.2956
										540	4.72719	2.82002	10.2965
										540.5	4.72903	2.81966	10.2973
										541	4.73088	2.8193	10.2981
										541.5	4.73272	2.81893	10.2989
										542	4.73455	2.81856	10.2997
										542.5	4.73639	2.81819	10.3005
										543	4.73822	2.81782	10.3013
										543.5	4.74004	2.81744	10.3021
										544	4.74187	2.81706	10.3028
										544.5	4.74369	2.81668	10.3036
										545	4.7455	2.8163	10.3044
										545.5	4.74732	2.81591	10.3051
										546	4.74913	2.81552	10.3058
										546.5	4.75093	2.81513	10.3065
										547	4.75274	2.81474	10.3073
										547.5	4.75454	2.81435	10.308
										548	4.75633	2.81395	10.3087
										548.5	4.75813	2.81355	10.3094
										549	4.75992	2.81315	10.31
										549.5	4.7617	2.81274	10.3107
										550	4.76349	2.81234	10.3114
										550.5	4.76527	2.81193	10.312
										551	4.76705	2.81152	10.3127
										551.5	4.76882	2.81111	10.3133
										552	4.77059	2.81069	10.3139
										552.5	4.77236	2.81027	10.3146
										553	4.77412	2.80985	10.3152
										553.5	4.77588	2.80943	10.3158
										554	4.77764	2.80901	10.3164
										554.5	4.7794	2.80858	10.317
										555	4.78115	2.80815	10.3175
										555.5	4.78289	2.80772	10.3181
										556	4.78464	2.80729	10.3187
										556.5	4.78638	2.80685	10.3192
										557	4.78812	2.80642	10.3198
										557.5	4.78985	2.80598	10.3203
										558	4.79159	2.80553	10.3209
										558.5	4.79331	2.80509	10.3214
										559	4.79504	2.80464	10.3219
										559.5	4.79676	2.8042	10.3224
										560	4.79848	2.80375	10.3229
										560.5	4.8002	2.80329	10.3234
										561	4.80191	2.80284	10.3239
										561.5	4.80362	2.80238	10.3243
										562	4.80533	2.80192	10.3248
										562.5	4.80703	2.80146	10.3252
										563	4.80873	2.801	10.3257
										563.5	4.81042	2.80053	10.3261
										564	4.81212	2.80006	10.3266
										564.5	4.81381	2.79959	10.327
										565	4.8155	2.79912	10.3274
										565.5	4.81718	2.79865	10.3278
										566	4.81886	2.79817	10.3282
										566.5	4.82054	2.79769	10.3286
										567	4.82221	2.79721	10.329
										567.5	4.82388	2.79673	10.3294
										568	4.82555	2.79625	10.3297
										568.5	4.82722	2.79576	10.3301
										569	4.82888	2.79527	10.3304
										569.5	4.83054	2.79478	10.3308
										570	4.83219	2.79429	10.3311
										570.5	4.83384	2.79379	10.3314
										571	4.83549	2.7933	10.3318
										571.5	4.83714	2.7928	10.3321
										572	4.83878	2.7923	10.3324
										572.5	4.84042	2.79179	10.3327
										573	4.84206	2.79129	10.333
										573.5	4.84369	2.79078	10.3332
										574	4.84532	2.79027	10.3335
										574.5	4.84695	2.78976	10.3338
										575	4.84857	2.78925	10.334
										575.5	4.85019	2.78873	10.3343
										576	4.85181	2.78822	10.3345
										576.5	4.85342	2.7877	10.3348
										577	4.85504	2.78718	10.335
										577.5	4.85664	2.78665	10.3352
										578	4.85825	2.78613	10.3354
										578.5	4.85985	2.7856	10.3356
										579	4.86145	2.78507	10.3358
										579.5	4.86305	2.78454	10.336
										580	4.86464	2.78401	10.3362
										580.5	4.86623	2.78347	10.3363
										581	4.86782	2.78293	10.3365
										581.5	4.8694	2.78239	10.3367
										582	4.87098	2.78185	10.3368
										582.5	4.87256	2.78131	10.337
										583	4.87413	2.78077	10.3371
										583.5	4.8757	2.78022	10.3372
										584	4.87727	2.77967	10.3373
										584.5	4.87884	2.77912	10.3374
										585	4.8804	2.77857	10.3375
										585.5	4.88196	2.77801	10.3376
										586	4.88351	2.77746	10.3377
										586.5	4.88507	2.7769	10.3378
										587	4.88661	2.77634	10.3379
										587.5	4.88816	2.77578	10.3379
										588	4.88971	2.77521	10.338
										588.5	4.89125	2.77465	10.338
										589	4.89278	2.77408	10.3381
										589.5	4.89432	2.77351	10.3381
										590	4.89585	2.77294	10.3382
										590.5	4.89738	2.77236	10.3382
										591	4.8989	2.77179	10.3382
										591.5	4.90043	2.77121	10.3382
										592	4.90195	2.77063	10.3382
										592.5	4.90346	2.77005	10.3382
										593	4.90497	2.76947	10.3382
										593.5	4.90648	2.76888	10.3381
										594	4.90799	2.7683	10.3381
										594.5	4.9095	2.76771	10.3381
										595	4.911	2.76712	10.338
										595.5	4.9125	2.76653	10.338
										596	4.91399	2.76593	10.3379
										596.5	4.91548	2.76534	10.3378
										597	4.91697	2.76474	10.3378
										597.5	4.91846	2.76414	10.3377
										598	4.91994	2.76354	10.3376
										598.5	4.92142	2.76294	10.3375
										599	4.9229	2.76233	10.3374
										599.5	4.92437	2.76173	10.3373
										600	4.92584	2.76112	10.3372
										600.5	4.92731	2.76051	10.337
										601	4.92878	2.7599	10.3369
										601.5	4.93024	2.75928	10.3368
										602	4.9317	2.75867	10.3366
										602.5	4.93316	2.75805	10.3365
										603	4.93461	2.75743	10.3363
										603.5	4.93606	2.75681	10.3361
										604	4.93751	2.75619	10.336
										604.5	4.93895	2.75556	10.3358
										605	4.94039	2.75494	10.3356
										605.5	4.94183	2.75431	10.3354
										606	4.94327	2.75368	10.3352
										606.5	4.9447	2.75305	10.335
										607	4.94613	2.75242	10.3348
										607.5	4.94756	2.75178	10.3345
										608	4.94898	2.75115	10.3343
										608.5	4.9504	2.75051	10.3341
										609	4.95182	2.74987	10.3338
										609.5	4.95323	2.74923	10.3336
										610	4.95465	2.74859	10.3333
										610.5	4.95606	2.74794	10.333
										611	4.95746	2.74729	10.3328
										611.5	4.95887	2.74665	10.3325
										612	4.96027	2.746	10.3322
										612.5	4.96166	2.74535	10.3319
										613	4.96306	2.74469	10.3316
										613.5	4.96445	2.74404	10.3313
										614	4.96584	2.74338	10.331
										614.5	4.96722	2.74272	10.3307
										615	4.96861	2.74206	10.3303
										615.5	4.96999	2.7414	10.33
										616	4.97136	2.74074	10.3297
										616.5	4.97274	2.74007	10.3293
										617	4.97411	2.73941	10.329
										617.5	4.97548	2.73874	10.3286
										618	4.97684	2.73807	10.3282
										618.5	4.97821	2.7374	10.3278
										619	4.97957	2.73673	10.3275
										619.5	4.98092	2.73605	10.3271
										620	4.98228	2.73538	10.3267
										620.5	4.98363	2.7347	10.3263
										621	4.98498	2.73402	10.3259
										621.5	4.98632	2.73334	10.3254
										622	4.98767	2.73265	10.325
										622.5	4.98901	2.73197	10.3246
										623	4.99034	2.73128	10.3242
										623.5	4.99168	2.7306	10.3237
										624	4.99301	2.72991	10.3233
										624.5	4.99434	2.72922	10.3228
										625	4.99566	2.72853	10.3223
										625.5	4.99698	2.72783	10.3219
										626	4.9983	2.72714	10.3214
										626.5	4.99962	2.72644	10.3209
										627	5.00094	2.72574	10.3204
										627.5	5.00225	2.72504	10.3199
										628	5.00355	2.72434	10.3194
										628.5	5.00486	2.72364	10.3189
										629	5.00616	2.72293	10.3184
										629.5	5.00746	2.72223	10.3179
										630	5.00876	2.72152	10.3174
										630.5	5.01005	2.72081	10.3168
										631	5.01135	2.7201	10.3163
										631.5	5.01263	2.71939	10.3157
										632	5.01392	2.71867	10.3152
										632.5	5.0152	2.71796	10.3146
										633	5.01648	2.71724	10.3141
										633.5	5.01776	2.71652	10.3135
										634	5.01904	2.7158	10.3129
										634.5	5.02031	2.71508	10.3123
										635	5.02158	2.71436	10.3117
										635.5	5.02284	2.71364	10.3111
										636	5.02411	2.71291	10.3105
										636.5	5.02537	2.71218	10.3099
										637	5.02663	2.71146	10.3093
										637.5	5.02788	2.71073	10.3087
										638	5.02913	2.70999	10.308
										638.5	5.03038	2.70926	10.3074
										639	5.03163	2.70853	10.3068
										639.5	5.03287	2.70779	10.3061
										640	5.03411	2.70705	10.3055
										640.5	5.03535	2.70631	10.3048
										641	5.03659	2.70557	10.3041
										641.5	5.03782	2.70483	10.3035
										642	5.03905	2.70409	10.3028
										642.5	5.04028	2.70334	10.3021
										643	5.0415	2.7026	10.3014
										643.5	5.04273	2.70185	10.3007
										644	5.04395	2.7011	10.3
										644.5	5.04516	2.70035	10.2993
										645	5.04638	2.6996	10.2986
										645.5	5.04759	2.69885	10.2978
										646	5.04879	2.69809	10.2971
										646.5	5.05	2.69734	10.2964
										647	5.0512	2.69658	10.2956
										647.5	5.0524	2.69582	10.2949
										648	5.0536	2.69506	10.2941
										648.5	5.05479	2.6943	10.2934
										649	5.05599	2.69354	10.2926
										649.5	5.05718	2.69277	10.2918
										650	5.05836	2.69201	10.2911
										650.5	5.05955	2.69124	10.2903
										651	5.06073	2.69047	10.2895
										651.5	5.0619	2.6897	10.2887
										652	5.06308	2.68893	10.2879
										652.5	5.06425	2.68816	10.2871
										653	5.06542	2.68738	10.2863
										653.5	5.06659	2.68661	10.2854
										654	5.06776	2.68583	10.2846
										654.5	5.06892	2.68505	10.2838
										655	5.07008	2.68427	10.2829
										655.5	5.07123	2.68349	10.2821
										656	5.07239	2.68271	10.2813
										656.5	5.07354	2.68193	10.2804
										657	5.07469	2.68114	10.2795
										657.5	5.07583	2.68036	10.2787
										658	5.07698	2.67957	10.2778
										658.5	5.07812	2.67878	10.2769
										659	5.07926	2.67799	10.276
										659.5	5.08039	2.6772	10.2751
										660	5.08152	2.67641	10.2742
										660.5	5.08265	2.67561	10.2733
										661	5.08378	2.67482	10.2724
										661.5	5.0849	2.67402	10.2715
										662	5.08603	2.67322	10.2706
										662.5	5.08715	2.67243	10.2697
										663	5.08826	2.67163	10.2687
										663.5	5.08938	2.67082	10.2678
										664	5.09049	2.67002	10.2669
										664.5	5.0916	2.66922	10.2659
										665	5.0927	2.66841	10.265
										665.5	5.09381	2.66761	10.264
										666	5.09491	2.6668	10.263
										666.5	5.096	2.66599	10.2621
										667	5.0971	2.66518	10.2611
										667.5	5.09819	2.66437	10.2601
										668	5.09928	2.66355	10.2591
										668.5	5.10037	2.66274	10.2581
										669	5.10146	2.66192	10.2571
										669.5	5.10254	2.66111	10.2561
										670	5.10362	2.66029	10.2551
										670.5	5.1047	2.65947	10.2541
										671	5.10577	2.65865	10.2531
										671.5	5.10684	2.65783	10.252
										672	5.10791	2.65701	10.251
										672.5	5.10898	2.65618	10.25
										673	5.11004	2.65536	10.2489
										673.5	5.1111	2.65453	10.2479
										674	5.11216	2.6537	10.2468
										674.5	5.11322	2.65287	10.2458
										675	5.11427	2.65204	10.2447
										675.5	5.11532	2.65121	10.2436
										676	5.11637	2.65038	10.2425
										676.5	5.11742	2.64955	10.2415
										677	5.11846	2.64871	10.2404
										677.5	5.1195	2.64788	10.2393
										678	5.12054	2.64704	10.2382
										678.5	5.12158	2.6462	10.2371
										679	5.12261	2.64536	10.236
										679.5	5.12364	2.64452	10.2348
										680	5.12467	2.64368	10.2337
										680.5	5.12569	2.64284	10.2326
										681	5.12672	2.64199	10.2315
										681.5	5.12774	2.64115	10.2303
										682	5.12875	2.6403	10.2292
										682.5	5.12977	2.63945	10.228
										683	5.13078	2.6386	10.2269
										683.5	5.13179	2.63775	10.2257
										684	5.1328	2.6369	10.2246
										684.5	5.1338	2.63605	10.2234
										685	5.13481	2.6352	10.2222
										685.5	5.13581	2.63434	10.221
										686	5.1368	2.63349	10.2198
										686.5	5.1378	2.63263	10.2187
										687	5.13879	2.63177	10.2175
										687.5	5.13978	2.63092	10.2163
										688	5.14077	2.63006	10.215
										688.5	5.14175	2.62919	10.2138
										689	5.14273	2.62833	10.2126
										689.5	5.14371	2.62747	10.2114
										690	5.14469	2.6266	10.2102
										690.5	5.14567	2.62574	10.2089
										691	5.14664	2.62487	10.2077
										691.5	5.14761	2.62401	10.2065
										692	5.14857	2.62314	10.2052
										692.5	5.14954	2.62227	10.204
										693	5.1505	2.6214	10.2027
										693.5	5.15146	2.62052	10.2014
										694	5.15242	2.61965	10.2002
										694.5	5.15337	2.61878	10.1989
										695	5.15432	2.6179	10.1976
										695.5	5.15527	2.61703	10.1963
										696	5.15622	2.61615	10.195
										696.5	5.15717	2.61527	10.1937
										697	5.15811	2.61439	10.1924
										697.5	5.15905	2.61351	10.1911
										698	5.15998	2.61263	10.1898
										698.5	5.16092	2.61175	10.1885
										699	5.16185	2.61086	10.1872
										699.5	5.16278	2.60998	10.1859
										700	5.16371	2.60909	10.1845
										700.5	5.16463	2.60821	10.1832
										701	5.16555	2.60732	10.1819
										701.5	5.16647	2.60643	10.1805
										702	5.16739	2.60554	10.1792
										702.5	5.16831	2.60465	10.1778
										703	5.16922	2.60376	10.1764
										703.5	5.17013	2.60286	10.1751
										704	5.17104	2.60197	10.1737
										704.5	5.17194	2.60108	10.1723
										705	5.17284	2.60018	10.171
										705.5	5.17374	2.59928	10.1696
										706	5.17464	2.59839	10.1682
										706.5	5.17554	2.59749	10.1668
										707	5.17643	2.59659	10.1654
										707.5	5.17732	2.59569	10.164
										708	5.17821	2.59478	10.1626
										708.5	5.17909	2.59388	10.1612
										709	5.17998	2.59298	10.1597
										709.5	5.18086	2.59207	10.1583
										710	5.18174	2.59117	10.1569
										710.5	5.18261	2.59026	10.1555
										711	5.18349	2.58935	10.154
										711.5	5.18436	2.58844	10.1526
										712	5.18523	2.58754	10.1511
										712.5	5.18609	2.58662	10.1497
										713	5.18696	2.58571	10.1482
										713.5	5.18782	2.5848	10.1468
										714	5.18868	2.58389	10.1453
										714.5	5.18953	2.58297	10.1438
										715	5.19039	2.58206	10.1423
										715.5	5.19124	2.58114	10.1409
										716	5.19209	2.58023	10.1394
										716.5	5.19294	2.57931	10.1379
										717	5.19378	2.57839	10.1364
										717.5	5.19462	2.57747	10.1349
										718	5.19546	2.57655	10.1334
										718.5	5.1963	2.57563	10.1319
										719	5.19713	2.5747	10.1304
										719.5	5.19797	2.57378	10.1288
										720	5.1988	2.57286	10.1273
										720.5	5.19963	2.57193	10.1258
										721	5.20045	2.571	10.1242
										721.5	5.20127	2.57008	10.1227
										722	5.2021	2.56915	10.1212
										722.5	5.20291	2.56822	10.1196
										723	5.20373	2.56729	10.1181
										723.5	5.20454	2.56636	10.1165
										724	5.20536	2.56543	10.115
										724.5	5.20616	2.5645	10.1134
										725	5.20697	2.56356	10.1118
										725.5	5.20778	2.56263	10.1102
										726	5.20858	2.56169	10.1087
										726.5	5.20938	2.56076	10.1071
										727	5.21017	2.55982	10.1055
										727.5	5.21097	2.55888	10.1039
										728	5.21176	2.55794	10.1023
										728.5	5.21255	2.557	10.1007
										729	5.21334	2.55606	10.0991
										729.5	5.21413	2.55512	10.0975
										730	5.21491	2.55418	10.0959
										730.5	5.21569	2.55324	10.0943
										731	5.21647	2.55229	10.0926
										731.5	5.21724	2.55135	10.091
										732	5.21802	2.5504	10.0894
										732.5	5.21879	2.54946	10.0877
										733	5.21956	2.54851	10.0861
										733.5	5.22033	2.54756	10.0844
										734	5.22109	2.54661	10.0828
										734.5	5.22185	2.54566	10.0811
										735	5.22261	2.54471	10.0795
										735.5	5.22337	2.54376	10.0778
										736	5.22413	2.54281	10.0761
										736.5	5.22488	2.54186	10.0745
										737	5.22563	2.5409	10.0728
										737.5	5.22638	2.53995	10.0711
										738	5.22713	2.53899	10.0694
										738.5	5.22787	2.53804	10.0677
										739	5.22861	2.53708	10.066
										739.5	5.22935	2.53612	10.0643
										740	5.23009	2.53516	10.0626
										740.5	5.23082	2.53421	10.0609
										741	5.23156	2.53325	10.0592
										741.5	5.23229	2.53228	10.0575
										742	5.23301	2.53132	10.0558
										742.5	5.23374	2.53036	10.0541
										743	5.23446	2.5294	10.0523
										743.5	5.23518	2.52843	10.0506
										744	5.2359	2.52747	10.0489
										744.5	5.23662	2.5265	10.0471
										745	5.23733	2.52554	10.0454
										745.5	5.23805	2.52457	10.0436
										746	5.23876	2.5236	10.0419
										746.5	5.23946	2.52263	10.0401
										747	5.24017	2.52166	10.0383
										747.5	5.24087	2.52069	10.0366
										748	5.24157	2.51972	10.0348
										748.5	5.24227	2.51875	10.033
										749	5.24297	2.51778	10.0313
										749.5	5.24366	2.51681	10.0295
										750	5.24435	2.51583	10.0277
										750.5	5.24504	2.51486	10.0259
										751	5.24573	2.51388	10.0241
										751.5	5.24642	2.51291	10.0223
										752	5.2471	2.51193	10.0205
										752.5	5.24778	2.51095	10.0187
										753	5.24846	2.50997	10.0169
										753.5	5.24913	2.50899	10.0151
										754	5.24981	2.50801	10.0132
										754.5	5.25048	2.50703	10.0114
										755	5.25115	2.50605	10.0096
										755.5	5.25182	2.50507	10.0078
										756	5.25248	2.50409	10.0059
										756.5	5.25314	2.5031	10.0041
										757	5.2538	2.50212	10.0022
										757.5	5.25446	2.50114	10.0004
										758	5.25512	2.50015	9.99853
										758.5	5.25577	2.49916	9.99667
										759	5.25643	2.49818	9.99481
										759.5	5.25708	2.49719	9.99295
										760	5.25772	2.4962	9.99108
										760.5	5.25837	2.49521	9.9892
										761	5.25901	2.49422	9.98733
										761.5	5.25965	2.49323	9.98545
										762	5.26029	2.49224	9.98356
										762.5	5.26093	2.49125	9.98167
										763	5.26156	2.49026	9.97978
										763.5	5.26219	2.48926	9.97789
										764	5.26282	2.48827	9.97599
										764.5	5.26345	2.48728	9.97408
										765	5.26408	2.48628	9.97217
										765.5	5.2647	2.48529	9.97026
										766	5.26532	2.48429	9.96835
										766.5	5.26594	2.48329	9.96643
										767	5.26656	2.4823	9.9645
										767.5	5.26717	2.4813	9.96257
										768	5.26779	2.4803	9.96064
										768.5	5.2684	2.4793	9.95871
										769	5.269	2.4783	9.95677
										769.5	5.26961	2.4773	9.95483
										770	5.27021	2.4763	9.95288
										770.5	5.27082	2.47529	9.95093
										771	5.27142	2.47429	9.94897
										771.5	5.27201	2.47329	9.94702
										772	5.27261	2.47228	9.94505
										772.5	5.2732	2.47128	9.94309
										773	5.27379	2.47027	9.94112
										773.5	5.27438	2.46927	9.93915
										774	5.27497	2.46826	9.93717
										774.5	5.27555	2.46725	9.93519
										775	5.27614	2.46625	9.9332
										775.5	5.27672	2.46524	9.93122
										776	5.27729	2.46423	9.92922
										776.5	5.27787	2.46322	9.92723
										777	5.27844	2.46221	9.92523
										777.5	5.27902	2.4612	9.92323
										778	5.27959	2.46019	9.92122
										778.5	5.28015	2.45917	9.91921
										779	5.28072	2.45816	9.91719
										779.5	5.28128	2.45715	9.91518
										780	5.28184	2.45613	9.91315
										780.5	5.2824	2.45512	9.91113
										781	5.28296	2.45411	9.9091
										781.5	5.28351	2.45309	9.90707
										782	5.28407	2.45207	9.90503
										782.5	5.28462	2.45106	9.90299
										783	5.28517	2.45004	9.90095
										783.5	5.28571	2.44902	9.8989
										784	5.28626	2.448	9.89685
										784.5	5.2868	2.44698	9.8948
										785	5.28734	2.44596	9.89274
										785.5	5.28788	2.44494	9.89068
										786	5.28841	2.44392	9.88861
										786.5	5.28895	2.4429	9.88654
										787	5.28948	2.44188	9.88447
										787.5	5.29001	2.44086	9.8824
										788	5.29054	2.43983	9.88032
										788.5	5.29106	2.43881	9.87824
										789	5.29159	2.43779	9.87615
										789.5	5.29211	2.43676	9.87406
										790	5.29263	2.43574	9.87197
										790.5	5.29315	2.43471	9.86987
										791	5.29366	2.43368	9.86777
										791.5	5.29417	2.43266	9.86567
										792	5.29469	2.43163	9.86356
										792.5	5.2952	2.4306	9.86145
										793	5.2957	2.42957	9.85933
										793.5	5.29621	2.42855	9.85722
										794	5.29671	2.42752	9.85509
										794.5	5.29721	2.42649	9.85297
										795	5.29771	2.42546	9.85084
										795.5	5.29821	2.42442	9.84871
										796	5.2987	2.42339	9.84658
										796.5	5.29919	2.42236	9.84444
										797	5.29968	2.42133	9.84229
										797.5	5.30017	2.4203	9.84015
										798	5.30066	2.41926	9.838
										798.5	5.30114	2.41823	9.83585
										799	5.30163	2.41719	9.83369
										799.5	5.30211	2.41616	9.83154
										800	5.30259	2.41512	9.82937
										800.5	5.30306	2.41409	9.82721
										801	5.30354	2.41305	9.82504
										801.5	5.30401	2.41201	9.82287
										802	5.30448	2.41097	9.82069
										802.5	5.30495	2.40994	9.81851
										803	5.30541	2.4089	9.81633
										803.5	5.30588	2.40786	9.81414
										804	5.30634	2.40682	9.81196
										804.5	5.3068	2.40578	9.80976
										805	5.30726	2.40474	9.80757
										805.5	5.30772	2.4037	9.80537
										806	5.30817	2.40266	9.80317
										806.5	5.30862	2.40161	9.80096
										807	5.30907	2.40057	9.79875
										807.5	5.30952	2.39953	9.79654
										808	5.30997	2.39849	9.79433
										808.5	5.31041	2.39744	9.79211
										809	5.31085	2.3964	9.78989
										809.5	5.31129	2.39535	9.78766
										810	5.31173	2.39431	9.78543
										810.5	5.31217	2.39326	9.7832
										811	5.3126	2.39222	9.78097
										811.5	5.31304	2.39117	9.77873
										812	5.31347	2.39012	9.77649
										812.5	5.31389	2.38907	9.77425
										813	5.31432	2.38803	9.772
										813.5	5.31474	2.38698	9.76975
										814	5.31517	2.38593	9.7675
										814.5	5.31559	2.38488	9.76524
										815	5.31601	2.38383	9.76298
										815.5	5.31642	2.38278	9.76072
										816	5.31684	2.38173	9.75845
										816.5	5.31725	2.38068	9.75618
										817	5.31766	2.37963	9.75391
										817.5	5.31807	2.37858	9.75163
										818	5.31848	2.37752	9.74935
										818.5	5.31888	2.37647	9.74707
										819	5.31928	2.37542	9.74479
										819.5	5.31968	2.37436	9.7425
										820	5.32008	2.37331	9.74021
										820.5	5.32048	2.37226	9.73791
										821	5.32088	2.3712	9.73562
										821.5	5.32127	2.37015	9.73332
										822	5.32166	2.36909	9.73101
										822.5	5.32205	2.36803	9.72871
										823	5.32244	2.36698	9.7264
										823.5	5.32282	2.36592	9.72408
										824	5.3232	2.36486	9.72177
										824.5	5.32359	2.36381	9.71945
										825	5.32397	2.36275	9.71713
										825.5	5.32434	2.36169	9.7148
										826	5.32472	2.36063	9.71248
										826.5	5.32509	2.35957	9.71015
										827	5.32546	2.35851	9.70781
										827.5	5.32583	2.35745	9.70548
										828	5.3262	2.35639	9.70314
										828.5	5.32657	2.35533	9.70079
										829	5.32693	2.35427	9.69845
										829.5	5.32729	2.35321	9.6961
										830	5.32765	2.35215	9.69375
										830.5	5.32801	2.35108	9.69139
										831	5.32837	2.35002	9.68904
										831.5	5.32872	2.34896	9.68668
										832	5.32908	2.3479	9.68431
										832.5	5.32943	2.34683	9.68195
										833	5.32978	2.34577	9.67958
										833.5	5.33012	2.3447	9.67721
										834	5.33047	2.34364	9.67483
										834.5	5.33081	2.34257	9.67245
										835	5.33115	2.34151	9.67007
										835.5	5.33149	2.34044	9.66769
										836	5.33183	2.33938	9.6653
										836.5	5.33217	2.33831	9.66291
										837	5.3325	2.33724	9.66052
										837.5	5.33283	2.33618	9.65813
										838	5.33316	2.33511	9.65573
										838.5	5.33349	2.33404	9.65333
										839	5.33382	2.33297	9.65093
										839.5	5.33414	2.3319	9.64852
										840	5.33446	2.33083	9.64611
										840.5	5.33478	2.32977	9.6437
										841	5.3351	2.3287	9.64128
										841.5	5.33542	2.32763	9.63887
										842	5.33573	2.32656	9.63645
										842.5	5.33605	2.32548	9.63402
										843	5.33636	2.32441	9.6316
										843.5	5.33667	2.32334	9.62917
										844	5.33698	2.32227	9.62674
										844.5	5.33728	2.3212	9.6243
										845	5.33759	2.32013	9.62187
										845.5	5.33789	2.31905	9.61943
										846	5.33819	2.31798	9.61698
										846.5	5.33849	2.31691	9.61454
										847	5.33878	2.31583	9.61209
										847.5	5.33908	2.31476	9.60964
										848	5.33937	2.31369	9.60719
										848.5	5.33966	2.31261	9.60473
										849	5.33995	2.31154	9.60227
										849.5	5.34024	2.31046	9.59981
										850	5.34052	2.30939	9.59735
										850.5	5.34081	2.30831	9.59488
										851	5.34109	2.30724	9.59241
										851.5	5.34137	2.30616	9.58994
										852	5.34165	2.30508	9.58746
										852.5	5.34192	2.30401	9.58498
										853	5.3422	2.30293	9.5825
										853.5	5.34247	2.30185	9.58002
										854	5.34274	2.30077	9.57754
										854.5	5.34301	2.2997	9.57505
										855	5.34328	2.29862	9.57256
										855.5	5.34354	2.29754	9.57006
										856	5.34381	2.29646	9.56757
										856.5	5.34407	2.29538	9.56507
										857	5.34433	2.2943	9.56257
										857.5	5.34459	2.29322	9.56006
										858	5.34484	2.29214	9.55756
										858.5	5.3451	2.29106	9.55505
										859	5.34535	2.28998	9.55254
										859.5	5.3456	2.2889	9.55002
										860	5.34585	2.28782	9.54751
										860.5	5.3461	2.28674	9.54499
										861	5.34634	2.28566	9.54247
										861.5	5.34659	2.28458	9.53994
										862	5.34683	2.2835	9.53741
										862.5	5.34707	2.28241	9.53488
										863	5.34731	2.28133	9.53235
										863.5	5.34754	2.28025	9.52982
										864	5.34778	2.27916	9.52728
										864.5	5.34801	2.27808	9.52474
										865	5.34824	2.277	9.5222
										865.5	5.34847	2.27591	9.51965
										866	5.3487	2.27483	9.51711
										866.5	5.34893	2.27375	9.51456
										867	5.34915	2.27266	9.51201
										867.5	5.34937	2.27158	9.50945
										868	5.34959	2.27049	9.50689
										868.5	5.34981	2.26941	9.50433
										869	5.35003	2.26832	9.50177
										869.5	5.35024	2.26724	9.49921
										870	5.35046	2.26615	9.49664
										870.5	5.35067	2.26506	9.49407
										871	5.35088	2.26398	9.4915
										871.5	5.35109	2.26289	9.48893
										872	5.35129	2.2618	9.48635
										872.5	5.3515	2.26072	9.48377
										873	5.3517	2.25963	9.48119
										873.5	5.3519	2.25854	9.47861
										874	5.3521	2.25746	9.47602
										874.5	5.3523	2.25637	9.47343
										875	5.3525	2.25528	9.47084
										875.5	5.35269	2.25419	9.46825
										876	5.35288	2.2531	9.46565
										876.5	5.35307	2.25201	9.46305
										877	5.35326	2.25093	9.46045
										877.5	5.35345	2.24984	9.45785
										878	5.35364	2.24875	9.45524
										878.5	5.35382	2.24766	9.45264
										879	5.354	2.24657	9.45003
										879.5	5.35418	2.24548	9.44741
										880	5.35436	2.24439	9.4448
										880.5	5.35454	2.2433	9.44218
										881	5.35471	2.24221	9.43956
										881.5	5.35489	2.24112	9.43694
										882	5.35506	2.24003	9.43432
										882.5	5.35523	2.23893	9.43169
										883	5.3554	2.23784	9.42906
										883.5	5.35557	2.23675	9.42643
										884	5.35573	2.23566	9.4238
										884.5	5.35589	2.23457	9.42116
										885	5.35606	2.23348	9.41853
										885.5	5.35622	2.23238	9.41589
										886	5.35637	2.23129	9.41324
										886.5	5.35653	2.2302	9.4106
										887	5.35668	2.22911	9.40795
										887.5	5.35684	2.22801	9.4053
										888	5.35699	2.22692	9.40265
										888.5	5.35714	2.22583	9.4
										889	5.35729	2.22473	9.39735
										889.5	5.35743	2.22364	9.39469
										890	5.35758	2.22255	9.39203
										890.5	5.35772	2.22145	9.38937
										891	5.35786	2.22036	9.3867
										891.5	5.358	2.21927	9.38403
										892	5.35814	2.21817	9.38137
										892.5	5.35828	2.21708	9.37869
										893	5.35841	2.21598	9.37602
										893.5	5.35854	2.21489	9.37335
										894	5.35867	2.21379	9.37067
										894.5	5.3588	2.2127	9.36799
										895	5.35893	2.2116	9.36531
										895.5	5.35906	2.21051	9.36262
										896	5.35918	2.20941	9.35994
										896.5	5.35931	2.20832	9.35725
										897	5.35943	2.20722	9.35456
										897.5	5.35955	2.20612	9.35187
										898	5.35966	2.20503	9.34917
										898.5	5.35978	2.20393	9.34647
										899	5.35989	2.20283	9.34378
										899.5	5.36001	2.20174	9.34107
										900	5.36012	2.20064	9.33837
										900.5	5.36023	2.19954	9.33567
										901	5.36034	2.19845	9.33296
										901.5	5.36044	2.19735	9.33025
										902	5.36055	2.19625	9.32754
										902.5	5.36065	2.19516	9.32482
										903	5.36075	2.19406	9.32211
										903.5	5.36085	2.19296	9.31939
										904	5.36095	2.19186	9.31667
										904.5	5.36105	2.19077	9.31395
										905	5.36114	2.18967	9.31123
										905.5	5.36123	2.18857	9.3085
										906	5.36133	2.18747	9.30577
										906.5	5.36141	2.18637	9.30304
										907	5.3615	2.18527	9.30031
										907.5	5.36159	2.18418	9.29758
										908	5.36167	2.18308	9.29484
										908.5	5.36176	2.18198	9.2921
										909	5.36184	2.18088	9.28936
										909.5	5.36192	2.17978	9.28662
										910	5.362	2.17868	9.28388
										910.5	5.36208	2.17758	9.28113
										911	5.36215	2.17648	9.27838
										911.5	5.36222	2.17538	9.27563
										912	5.3623	2.17429	9.27288
										912.5	5.36237	2.17319	9.27012
										913	5.36244	2.17209	9.26737
										913.5	5.3625	2.17099	9.26461
										914	5.36257	2.16989	9.26185
										914.5	5.36263	2.16879	9.25909
										915	5.3627	2.16769	9.25633
										915.5	5.36276	2.16659	9.25356
										916	5.36282	2.16549	9.25079
										916.5	5.36287	2.16439	9.24802
										917	5.36293	2.16329	9.24525
										917.5	5.36298	2.16219	9.24248
										918	5.36304	2.16108	9.2397
										918.5	5.36309	2.15998	9.23693
										919	5.36314	2.15888	9.23415
										919.5	5.36319	2.15778	9.23137
										920	5.36323	2.15668	9.22858
										920.5	5.36328	2.15558	9.2258
										921	5.36332	2.15448	9.22301
										921.5	5.36336	2.15338	9.22022
										922	5.3634	2.15228	9.21743
										922.5	5.36344	2.15118	9.21464
										923	5.36348	2.15008	9.21185
										923.5	5.36351	2.14897	9.20905
										924	5.36355	2.14787	9.20625
										924.5	5.36358	2.14677	9.20345
										925	5.36361	2.14567	9.20065
										925.5	5.36364	2.14457	9.19785
										926	5.36367	2.14347	9.19504
										926.5	5.36369	2.14236	9.19224
										927	5.36372	2.14126	9.18943
										927.5	5.36374	2.14016	9.18662
										928	5.36376	2.13906	9.1838
										928.5	5.36378	2.13796	9.18099
										929	5.3638	2.13686	9.17817
										929.5	5.36382	2.13575	9.17536
										930	5.36383	2.13465	9.17254
										930.5	5.36384	2.13355	9.16971
										931	5.36386	2.13245	9.16689
										931.5	5.36387	2.13135	9.16407
										932	5.36388	2.13024	9.16124
										932.5	5.36388	2.12914	9.15841
										933	5.36389	2.12804	9.15558
										933.5	5.36389	2.12694	9.15275
										934	5.3639	2.12583	9.14991
										934.5	5.3639	2.12473	9.14708
										935	5.3639	2.12363	9.14424
										935.5	5.3639	2.12253	9.1414
										936	5.36389	2.12142	9.13856
										936.5	5.36389	2.12032	9.13572
										937	5.36388	2.11922	9.13288
										937.5	5.36387	2.11812	9.13003
										938	5.36386	2.11701	9.12718
										938.5	5.36385	2.11591	9.12433
										939	5.36384	2.11481	9.12148
										939.5	5.36383	2.1137	9.11863
										940	5.36381	2.1126	9.11577
										940.5	5.36379	2.1115	9.11292
										941	5.36377	2.1104	9.11006
										941.5	5.36375	2.10929	9.1072
										942	5.36373	2.10819	9.10434
										942.5	5.36371	2.10709	9.10148
										943	5.36369	2.10598	9.09861
										943.5	5.36366	2.10488	9.09575
										944	5.36363	2.10378	9.09288
										944.5	5.3636	2.10268	9.09001
										945	5.36357	2.10157	9.08714
										945.5	5.36354	2.10047	9.08427
										946	5.36351	2.09937	9.08139
										946.5	5.36347	2.09826	9.07852
										947	5.36343	2.09716	9.07564
										947.5	5.3634	2.09606	9.07276
										948	5.36336	2.09496	9.06988
										948.5	5.36331	2.09385	9.067
										949	5.36327	2.09275	9.06411
										949.5	5.36323	2.09165	9.06123
										950	5.36318	2.09054	9.05834
										950.5	5.36314	2.08944	9.05545
										951	5.36309	2.08834	9.05256
										951.5	5.36304	2.08723	9.04967
										952	5.36299	2.08613	9.04678
										952.5	5.36293	2.08503	9.04388
										953	5.36288	2.08393	9.04098
										953.5	5.36282	2.08282	9.03809
										954	5.36276	2.08172	9.03519
										954.5	5.36271	2.08062	9.03228
										955	5.36264	2.07951	9.02938
										955.5	5.36258	2.07841	9.02648
										956	5.36252	2.07731	9.02357
										956.5	5.36245	2.07621	9.02066
										957	5.36239	2.0751	9.01776
										957.5	5.36232	2.074	9.01484
										958	5.36225	2.0729	9.01193
										958.5	5.36218	2.07179	9.00902
										959	5.36211	2.07069	9.0061
										959.5	5.36204	2.06959	9.00319
										960	5.36196	2.06849	9.00027
										960.5	5.36188	2.06738	8.99735
										961	5.36181	2.06628	8.99443
										961.5	5.36173	2.06518	8.99151
										962	5.36165	2.06408	8.98858
										962.5	5.36156	2.06297	8.98566
										963	5.36148	2.06187	8.98273
										963.5	5.36139	2.06077	8.9798
										964	5.36131	2.05967	8.97687
										964.5	5.36122	2.05856	8.97394
										965	5.36113	2.05746	8.97101
										965.5	5.36104	2.05636	8.96807
										966	5.36095	2.05526	8.96514
										966.5	5.36085	2.05415	8.9622
										967	5.36076	2.05305	8.95926
										967.5	5.36066	2.05195	8.95632
										968	5.36056	2.05085	8.95338
										968.5	5.36046	2.04975	8.95044
										969	5.36036	2.04864	8.94749
										969.5	5.36026	2.04754	8.94455
										970	5.36016	2.04644	8.9416
										970.5	5.36005	2.04534	8.93865
										971	5.35995	2.04424	8.9357
										971.5	5.35984	2.04313	8.93275
										972	5.35973	2.04203	8.9298
										972.5	5.35962	2.04093	8.92684
										973	5.3595	2.03983	8.92389
										973.5	5.35939	2.03873	8.92093
										974	5.35928	2.03763	8.91797
										974.5	5.35916	2.03652	8.91502
										975	5.35904	2.03542	8.91205
										975.5	5.35892	2.03432	8.90909
										976	5.3588	2.03322	8.90613
										976.5	5.35868	2.03212	8.90316
										977	5.35856	2.03102	8.9002
										977.5	5.35843	2.02992	8.89723
										978	5.3583	2.02882	8.89426
										978.5	5.35818	2.02771	8.89129
										979	5.35805	2.02661	8.88832
										979.5	5.35792	2.02551	8.88535
										980	5.35779	2.02441	8.88237
										980.5	5.35765	2.02331	8.8794
										981	5.35752	2.02221	8.87642
										981.5	5.35738	2.02111	8.87344
										982	5.35724	2.02001	8.87046
										982.5	5.3571	2.01891	8.86748
										983	5.35696	2.01781	8.8645
										983.5	5.35682	2.01671	8.86151
										984	5.35668	2.01561	8.85853
										984.5	5.35654	2.01451	8.85554
										985	5.35639	2.01341	8.85256
										985.5	5.35624	2.01231	8.84957
										986	5.35609	2.01121	8.84658
										986.5	5.35594	2.01011	8.84359
										987	5.35579	2.00901	8.84059
										987.5	5.35564	2.00791	8.8376
										988	5.35549	2.00681	8.83461
										988.5	5.35533	2.00571	8.83161
										989	5.35517	2.00461	8.82861
										989.5	5.35502	2.00351	8.82561
										990	5.35486	2.00241	8.82261
										990.5	5.3547	2.00131	8.81961
										991	5.35453	2.00022	8.81661
										991.5	5.35437	1.99912	8.81361
										992	5.3542	1.99802	8.8106
										992.5	5.35404	1.99692	8.8076
										993	5.35387	1.99582	8.80459
										993.5	5.3537	1.99472	8.80158
										994	5.35353	1.99362	8.79857
										994.5	5.35336	1.99253	8.79556
										995	5.35319	1.99143	8.79255
										995.5	5.35301	1.99033	8.78954
										996	5.35284	1.98923	8.78652
										996.5	5.35266	1.98813	8.78351
										997	5.35248	1.98704	8.78049
										997.5	5.3523	1.98594	8.77747
										998	5.35212	1.98484	8.77445
										998.5	5.35194	1.98374	8.77143
										999	5.35175	1.98265	8.76841
[truncated: 2 more rows]

## Sheet: Yield
SAMPLE	TYPE	YIELD
F1	FRUIT PERICARP	0.101
F2	FRUIT PERICARP	0.179
F3	FRUIT PERICARP	0.302
F4	FRUIT PERICARP	0.313
F5	FRUIT PERICARP	0.093
SD1	NEWLY RELEASED SEED	0.568
SD2	NEWLY RELEASED SEED	0.535
SD3	NEWLY RELEASED SEED	0.485
SD4	NEWLY RELEASED SEED	0.464
SD5	NEWLY RELEASED SEED	0.495
SW1	1-WEEK-OLD SEED	0.567
SW2	1-WEEK-OLD SEED	0.596
SW3	1-WEEK-OLD SEED	0.458
SW4	1-WEEK-OLD SEED	0.553
SW5	1-WEEK-OLD SEED	0.268

## Sheet: Seed light-orientation
LIGHT SIDE	SUBSTRATA	SEED ORIENTATION (º)	ANGLE	RADIANS
RIGHT	SAND	40	40	0.698132
RIGHT	SAND	70	70	1.22173
RIGHT	SAND	68	68	1.18682
RIGHT	SAND	66	66	1.15192
RIGHT	SAND	25	25	0.436332
RIGHT	SAND	24	24	0.418879
RIGHT	SAND	45	45	0.785398
RIGHT	SAND	38	38	0.663225
RIGHT	PEBBLE	40	40	0.698132
RIGHT	PEBBLE	35	35	0.610865
RIGHT	PEBBLE	60	60	1.0472
RIGHT	PEBBLE	59	59	1.02974
RIGHT	PEBBLE	51	51	0.890118
RIGHT	PEBBLE	55	55	0.959931
RIGHT	PEBBLE	55	55	0.959931
RIGHT	PEBBLE	65	65	1.13446
LEFT	SAND	287	107	1.8675
LEFT	SAND	310	130	2.26893
LEFT	SAND	310	130	2.26893
LEFT	SAND	314	134	2.33874
LEFT	SAND	315	135	2.35619
LEFT	SAND	335	155	2.70526
LEFT	SAND	295	115	2.00713
LEFT	SAND	316	136	2.37365
LEFT	PEBBLE	303	123	2.14675
LEFT	PEBBLE	310	130	2.26893
LEFT	PEBBLE	309	129	2.25147
LEFT	PEBBLE	303	123	2.14675
LEFT	PEBBLE	323	143	2.49582
LEFT	PEBBLE	290	110	1.91986
LEFT	PEBBLE	325	145	2.53073
LEFT	PEBBLE	290	110	1.91986
ABOVE	SAND	10	10	0.174533
ABOVE	SAND	1	1	0.0174533
ABOVE	SAND	5	5	0.0872665
ABOVE	SAND	1	1	0.0174533
ABOVE	SAND	1	1	0.0174533
ABOVE	SAND	5	5	0.0872665
ABOVE	SAND	4	4	0.0698132
ABOVE	SAND	1	1	0.0174533
ABOVE	PEBBLE	5	5	0.0872665
ABOVE	PEBBLE	1	1	0.0174533
ABOVE	PEBBLE	2	2	0.0349066
ABOVE	PEBBLE	10	10	0.174533
ABOVE	PEBBLE	1	1	0.0174533
ABOVE	PEBBLE	1	1	0.0174533
ABOVE	PEBBLE	3	3	0.0523599
ABOVE	PEBBLE	5	5	0.0872665

## Sheet: Influence of substrata 
SAMPLE	SUBSTRATA	ANCHORAGE	SEED HAIRS DENSITY	ROOT HAIRS DENSITY	%
A11	SAND	50	75	75
A12	SAND	25	25	50
A13	SAND	25	75	50
A15	SAND	25	50	75
A8	SAND	100	25	50
AG12	SAND+PEBBLE	75	25	25
AG15	SAND+PEBBLE	100	75	50
AG5	SAND+PEBBLE	100	75	25
AG8	SAND+PEBBLE	75	75	75
AG9	SAND+PEBBLE	100	75	75
F1	FIBREGLASS	100	50	50
F10	FIBREGLASS	100	50	50
F14	FIBREGLASS	100	25	75
F5	FIBREGLASS	100	75	75
F9	FIBREGLASS	100	25	50
G14	PEBBLE	100	25	25
G3	PEBBLE	100	75	75
G4	PEBBLE	100	75	75
G5	PEBBLE	75	25	75
G8	PEBBLE	100	25	50
